# Supplementary material for: The triple-deck stage of marginal separation
Source: J Eng Math. 2021 Jun 1;128(1):16. doi: 10.1007/s10665-021-10125-3 (PMC8550611; doi:10.1007/s10665-021-10125-3)
Supplement: Supplementary file 2 — Supplementary material 2 (dat 88 KB) [file 10665_2021_10125_MOESM2_ESM.dat]

    2000
    1.00000000000000   0.0
    0.99979675312500   -1.7791941945483E-05
    0.99958702500000   -3.6172489459099E-05
    0.99937083437500   -5.5141958780064E-05
    0.99914820000000   -7.4700712760029E-05
    0.99891914062500   -9.4849159780142E-05
    0.99868367500000   -1.1558775266095E-04
    0.99844182187500   -1.3691698756549E-04
    0.99819360000000   -1.5883740289699E-04
    0.99793902812500   -1.8134957819012E-04
    0.99767812500000   -2.0445413299715E-04
    0.99741090937500   -2.2815172576919E-04
    0.99713740000000   -2.5244305273231E-04
    0.99685761562500   -2.7732884675989E-04
    0.99657157500000   -3.0280987624036E-04
    0.99627929687500   -3.2888694394161E-04
    0.99598080000000   -3.5556088587220E-04
    0.99567610312500   -3.8283257013913E-04
    0.99536522500000   -4.1070289580335E-04
    0.99504818437500   -4.3917279173261E-04
    0.99472500000000   -4.6824321545277E-04
    0.99439569062500   -4.9791515199682E-04
    0.99406027500000   -5.2818961275300E-04
    0.99371877187500   -5.5906763431174E-04
    0.99337120000000   -5.9055027731177E-04
    0.99301757812500   -6.2263862528605E-04
    0.99265792500000   -6.5533378350736E-04
    0.99229225937500   -6.8863687783413E-04
    0.99192060000000   -7.2254905355699E-04
    0.99154296562500   -7.5707147424583E-04
    0.99115937500000   -7.9220532059823E-04
    0.99076984687500   -8.2795178928907E-04
    0.99037440000000   -8.6431209182199E-04
    0.98997305312500   -9.0128745338271E-04
    0.98956582500000   -9.3887911169484E-04
    0.98915273437500   -9.7708831587767E-04
    0.98873380000000   -1.0159163253078E-03
    0.98830904062500   -1.0553644084825E-03
    0.98787847500000   -1.0954338418879E-03
    0.98744212187500   -1.1361259088696E-03
    0.98700000000000   -1.1774418985078E-03
    0.98655212812500   -1.2193831044968E-03
    0.98609852500000   -1.2619508240279E-03
    0.98563920937500   -1.3051463566784E-03
    0.98517420000000   -1.3489710033045E-03
    0.98470351562500   -1.3934260649392E-03
    0.98422717500000   -1.4385128416970E-03
    0.98374519687500   -1.4842326316824E-03
    0.98325760000000   -1.5305867299060E-03
    0.98276440312500   -1.5775764272052E-03
    0.98226562500000   -1.6252030091727E-03
    0.98176128437500   -1.6734677550903E-03
    0.98125140000000   -1.7223719368704E-03
    0.98073599062500   -1.7719168180039E-03
    0.98021507500000   -1.8221036525160E-03
    0.97968867187500   -1.8729336839287E-03
    0.97915680000000   -1.9244081442314E-03
    0.97861947812500   -1.9765282528594E-03
    0.97807672500000   -2.0292952156802E-03
    0.97752855937500   -2.0827102239880E-03
    0.97697500000000   -2.1367744535070E-03
    0.97641606562500   -2.1914890634032E-03
    0.97585177500000   -2.2468551953047E-03
    0.97528214687500   -2.3028739723313E-03
    0.97470720000000   -2.3595464981334E-03
    0.97412695312500   -2.4168738559397E-03
    0.97354142500000   -2.4748571076152E-03
    0.97295063437500   -2.5334972927280E-03
    0.97235460000000   -2.5927954276267E-03
    0.97175334062500   -2.6527525045273E-03
    0.97114687500000   -2.7133694906107E-03
    0.97053522187500   -2.7746473271302E-03
    0.96991840000000   -2.8365869285292E-03
    0.96929642812500   -2.8991891815701E-03
    0.96866932500000   -2.9624549444739E-03
    0.96803710937500   -3.0263850460699E-03
    0.96739980000000   -3.0909802849574E-03
    0.96675741562500   -3.1562414286777E-03
    0.96610997500000   -3.2221692128983E-03
    0.96545749687500   -3.2887643406075E-03
    0.96480000000000   -3.3560274813208E-03
    0.96413750312500   -3.4239592702999E-03
    0.96347002500000   -3.4925603077817E-03
    0.96279758437500   -3.5618311582203E-03
    0.96212020000000   -3.6317723495411E-03
    0.96143789062500   -3.7023843724059E-03
    0.96075067500000   -3.7736676794914E-03
    0.96005857187500   -3.8456226847786E-03
    0.95936160000000   -3.9182497628557E-03
    0.95865977812500   -3.9915492482329E-03
    0.95795312500000   -4.0655214346695E-03
    0.95724165937500   -4.1401665745137E-03
    0.95652540000000   -4.2154848780556E-03
    0.95580436562500   -4.2914765128918E-03
    0.95507857500000   -4.3681416033039E-03
    0.95434804687500   -4.4454802296491E-03
    0.95361280000000   -4.5234924277640E-03
    0.95287285312500   -4.6021781883813E-03
    0.95212822500000   -4.6815374565599E-03
    0.95137893437500   -4.7615701311272E-03
    0.95062500000000   -4.8422760641353E-03
    0.94986644062500   -4.9236550603302E-03
    0.94910327500000   -5.0057068766338E-03
    0.94833552187500   -5.0884312216399E-03
    0.94756320000000   -5.1718277551227E-03
    0.94678632812500   -5.2558960875589E-03
    0.94600492500000   -5.3406357796637E-03
    0.94521900937500   -5.4260463419389E-03
    0.94442860000000   -5.5121272342358E-03
    0.94363371562500   -5.5988778653305E-03
    0.94283437500000   -5.6862975925128E-03
    0.94203059687500   -5.7743857211892E-03
    0.94122240000000   -5.8631415044985E-03
    0.94040980312500   -5.9525641429411E-03
    0.93959282500000   -6.0426527840221E-03
    0.93877148437500   -6.1334065219076E-03
    0.93794580000000   -6.2248243970939E-03
    0.93711579062500   -6.3169053960917E-03
    0.93628147500000   -6.4096484511216E-03
    0.93544287187500   -6.5030524398251E-03
    0.93460000000000   -6.5971161849874E-03
    0.93375287812500   -6.6918384542746E-03
    0.93290152500000   -6.7872179599841E-03
    0.93204595937500   -6.8832533588077E-03
    0.93118620000000   -6.9799432516089E-03
    0.93032226562500   -7.0772861832131E-03
    0.92945417500000   -7.1752806422110E-03
    0.92858194687500   -7.2739250607754E-03
    0.92770560000000   -7.3732178144911E-03
    0.92682515312500   -7.4731572221981E-03
    0.92594062500000   -7.5737415458478E-03
    0.92505203437500   -7.6749689903724E-03
    0.92415940000000   -7.7768377035671E-03
    0.92326274062500   -7.8793457759855E-03
    0.92236207500000   -7.9824912408480E-03
    0.92145742187500   -8.0862720739630E-03
    0.92054880000000   -8.1906861936606E-03
    0.91963622812500   -8.2957314607399E-03
    0.91871972500000   -8.4014056784278E-03
    0.91779930937500   -8.5077065923521E-03
    0.91687500000000   -8.6146318905252E-03
    0.91594681562500   -8.7221792033423E-03
    0.91501477500000   -8.8303461035903E-03
    0.91407889687500   -8.9391301064705E-03
    0.91313920000000   -9.0485286696329E-03
    0.91219570312500   -9.1585391932227E-03
    0.91124842500000   -9.2691590199391E-03
    0.91029738437500   -9.3803854351062E-03
    0.90934260000000   -9.4922156667564E-03
    0.90838409062500   -9.6046468857242E-03
    0.90742187500000   -9.7176762057541E-03
    0.90645597187500   -9.8313006836178E-03
    0.90548640000000   -9.9455173192451E-03
    0.90451317812500   -1.0060323055865E-02
    0.90353632500000   -1.0175714780160E-02
    0.90255585937500   -1.0291689322429E-02
    0.90157180000000   -1.0408243456762E-02
    0.90058416562500   -1.0525373901233E-02
    0.89959297500000   -1.0643077318090E-02
    0.89859824687500   -1.0761350313970E-02
    0.89760000000000   -1.0880189440118E-02
    0.89659825312500   -1.0999591192613E-02
    0.89559302500000   -1.1119552012619E-02
    0.89458433437500   -1.1240068286626E-02
    0.89357220000000   -1.1361136346720E-02
    0.89255664062500   -1.1482752470856E-02
    0.89153767500000   -1.1604912883136E-02
    0.89051532187500   -1.1727613754107E-02
    0.88948960000000   -1.1850851201061E-02
    0.88846052812500   -1.1974621288352E-02
    0.88742812500000   -1.2098920027716E-02
    0.88639240937500   -1.2223743378607E-02
    0.88535340000000   -1.2349087248533E-02
    0.88431111562500   -1.2474947493417E-02
    0.88326557500000   -1.2601319917950E-02
    0.88221679687500   -1.2728200275966E-02
    0.88116480000000   -1.2855584270821E-02
    0.88010960312500   -1.2983467555781E-02
    0.87905122500000   -1.3111845734416E-02
    0.87798968437500   -1.3240714361014E-02
    0.87692500000000   -1.3370068940987E-02
    0.87585719062500   -1.3499904931300E-02
    0.87478627500000   -1.3630217740902E-02
    0.87371227187500   -1.3761002731162E-02
    0.87263520000000   -1.3892255216321E-02
    0.87155507812500   -1.4023970463946E-02
    0.87047192500000   -1.4156143695393E-02
    0.86938575937500   -1.4288770086281E-02
    0.86829660000000   -1.4421844766969E-02
    0.86720446562500   -1.4555362823043E-02
    0.86610937500000   -1.4689319295810E-02
    0.86501134687500   -1.4823709182798E-02
    0.86391040000000   -1.4958527438266E-02
    0.86280655312500   -1.5093768973718E-02
    0.86169982500000   -1.5229428658423E-02
    0.86059023437500   -1.5365501319948E-02
    0.85947780000000   -1.5501981744688E-02
    0.85836254062500   -1.5638864678412E-02
    0.85724447500000   -1.5776144826805E-02
    0.85612362187500   -1.5913816856029E-02
    0.85500000000000   -1.6051875393277E-02
    0.85387362812500   -1.6190315027341E-02
    0.85274452500000   -1.6329130309182E-02
    0.85161270937500   -1.6468315752511E-02
    0.85047820000000   -1.6607865834365E-02
    0.84934101562500   -1.6747774995702E-02
    0.84820117500000   -1.6888037641987E-02
    0.84705869687500   -1.7028648143796E-02
    0.84591360000000   -1.7169600837414E-02
    0.84476590312500   -1.7310890025446E-02
    0.84361562500000   -1.7452509977428E-02
    0.84246278437500   -1.7594454930446E-02
    0.84130740000000   -1.7736719089751E-02
    0.84014949062500   -1.7879296629393E-02
    0.83898907500000   -1.8022181692845E-02
    0.83782617187500   -1.8165368393637E-02
    0.83666080000000   -1.8308850815996E-02
    0.83549297812500   -1.8452623015484E-02
    0.83432272500000   -1.8596679019646E-02
    0.83315005937500   -1.8741012828652E-02
    0.83197500000000   -1.8885618415958E-02
    0.83079756562500   -1.9030489728951E-02
    0.82961777500000   -1.9175620689612E-02
    0.82843564687500   -1.9321005195175E-02
    0.82725120000000   -1.9466637118791E-02
    0.82606445312500   -1.9612510310193E-02
    0.82487542500000   -1.9758618596363E-02
    0.82368413437500   -1.9904955782208E-02
    0.82249060000000   -2.0051515651226E-02
    0.82129484062500   -2.0198291966186E-02
    0.82009687500000   -2.0345278469804E-02
    0.81889672187500   -2.0492468885423E-02
    0.81769440000000   -2.0639856917688E-02
    0.81648992812500   -2.0787436253239E-02
    0.81528332500000   -2.0935200561383E-02
    0.81407460937500   -2.1083143494789E-02
    0.81286380000000   -2.1231258690168E-02
    0.81165091562500   -2.1379539768962E-02
    0.81043597500000   -2.1527980338036E-02
    0.80921899687500   -2.1676573990363E-02
    0.80800000000000   -2.1825314305713E-02
    0.80677900312500   -2.1974194851351E-02
    0.80555602500000   -2.2123209182719E-02
    0.80433108437500   -2.2272350844136E-02
    0.80310420000000   -2.2421613369482E-02
    0.80187539062500   -2.2570990282895E-02
    0.80064467500000   -2.2720475099464E-02
    0.79941207187500   -2.2870061325914E-02
    0.79817760000000   -2.3019742461305E-02
    0.79694127812500   -2.3169511997719E-02
    0.79570312500000   -2.3319363420953E-02
    0.79446315937500   -2.3469290211209E-02
    0.79322140000000   -2.3619285843780E-02
    0.79197786562500   -2.3769343789746E-02
    0.79073257500000   -2.3919457516654E-02
    0.78948554687500   -2.4069620489210E-02
    0.78823680000000   -2.4219826169964E-02
    0.78698635312500   -2.4370068019995E-02
    0.78573422500000   -2.4520339499589E-02
    0.78448043437500   -2.4670634068931E-02
    0.78322500000000   -2.4820945188774E-02
    0.78196794062500   -2.4971266321126E-02
    0.78070927500000   -2.5121590929923E-02
    0.77944902187500   -2.5271912481705E-02
    0.77818720000000   -2.5422224446291E-02
    0.77692382812500   -2.5572520297443E-02
    0.77565892500000   -2.5722793513546E-02
    0.77439250937500   -2.5873037578265E-02
    0.77312460000000   -2.6023245981214E-02
    0.77185521562500   -2.6173412218617E-02
    0.77058437500000   -2.6323529793968E-02
    0.76931209687500   -2.6473592218685E-02
    0.76803840000000   -2.6623593012769E-02
    0.76676330312500   -2.6773525705451E-02
    0.76548682500000   -2.6923383835842E-02
    0.76420898437500   -2.7073160953578E-02
    0.76292980000000   -2.7222850619463E-02
    0.76164929062500   -2.7372446406108E-02
    0.76036747500000   -2.7521941898566E-02
    0.75908437187500   -2.7671330694966E-02
    0.75780000000000   -2.7820606407143E-02
    0.75651437812500   -2.7969762661260E-02
    0.75522752500000   -2.8118793098434E-02
    0.75393945937500   -2.8267691375354E-02
    0.75265020000000   -2.8416451164894E-02
    0.75135976562500   -2.8565066156726E-02
    0.75006817500000   -2.8713530057927E-02
    0.74877544687500   -2.8861836593580E-02
    0.74748160000000   -2.9009979507379E-02
    0.74618665312500   -2.9157952562216E-02
    0.74489062500000   -2.9305749540779E-02
    0.74359353437500   -2.9453364246136E-02
    0.74229540000000   -2.9600790502318E-02
    0.74099624062500   -2.9748022154898E-02
    0.73969607500000   -2.9895053071562E-02
    0.73839492187500   -3.0041877142682E-02
    0.73709280000000   -3.0188488281879E-02
    0.73578972812500   -3.0334880426583E-02
    0.73448572500000   -3.0481047538590E-02
    0.73318080937500   -3.0626983604610E-02
    0.73187500000000   -3.0772682636816E-02
    0.73056831562500   -3.0918138673386E-02
    0.72926077500000   -3.1063345779034E-02
    0.72795239687500   -3.1208298045548E-02
    0.72664320000000   -3.1352989592311E-02
    0.72533320312500   -3.1497414566828E-02
    0.72402242500000   -3.1641567145236E-02
    0.72271088437500   -3.1785441532820E-02
    0.72139860000000   -3.1929031964517E-02
    0.72008559062500   -3.2072332705418E-02
    0.71877187500000   -3.2215338051260E-02
    0.71745747187500   -3.2358042328923E-02
    0.71614240000000   -3.2500439896908E-02
    0.71482667812500   -3.2642525145818E-02
    0.71351032500000   -3.2784292498838E-02
    0.71219335937500   -3.2925736412192E-02
    0.71087580000000   -3.3066851375619E-02
    0.70955766562500   -3.3207631912821E-02
    0.70823897500000   -3.3348072581918E-02
    0.70691974687500   -3.3488167975895E-02
    0.70560000000000   -3.3627912723043E-02
    0.70427975312500   -3.3767301487391E-02
    0.70295902500000   -3.3906328969139E-02
    0.70163783437500   -3.4044989905079E-02
    0.70031620000000   -3.4183279069014E-02
    0.69899414062500   -3.4321191272168E-02
    0.69767167500000   -3.4458721363595E-02
    0.69634882187500   -3.4595864230579E-02
    0.69502560000000   -3.4732614799025E-02
    0.69370202812500   -3.4868968033852E-02
    0.69237812500000   -3.5004918939372E-02
    0.69105390937500   -3.5140462559671E-02
    0.68972940000000   -3.5275593978974E-02
    0.68840461562500   -3.5410308322017E-02
    0.68707957500000   -3.5544600754399E-02
    0.68575429687500   -3.5678466482939E-02
    0.68442880000000   -3.5811900756023E-02
    0.68310310312500   -3.5944898863943E-02
    0.68177722500000   -3.6077456139233E-02
    0.68045118437500   -3.6209567956998E-02
    0.67912500000000   -3.6341229735235E-02
    0.67779869062500   -3.6472436935154E-02
    0.67647227500000   -3.6603185061484E-02
    0.67514577187500   -3.6733469662781E-02
    0.67381920000000   -3.6863286331725E-02
    0.67249257812500   -3.6992630705413E-02
    0.67116592500000   -3.7121498465645E-02
    0.66983925937500   -3.7249885339206E-02
    0.66851260000000   -3.7377787098138E-02
    0.66718596562500   -3.7505199560011E-02
    0.66585937500000   -3.7632118588182E-02
    0.66453284687500   -3.7758540092055E-02
    0.66320640000000   -3.7884460027327E-02
    0.66188005312500   -3.8009874396236E-02
    0.66055382500000   -3.8134779247796E-02
    0.65922773437500   -3.8259170678030E-02
    0.65790180000000   -3.8383044830196E-02
    0.65657604062500   -3.8506397895006E-02
    0.65525047500000   -3.8629226110843E-02
    0.65392512187500   -3.8751525763963E-02
    0.65260000000000   -3.8873293188705E-02
    0.65127512812500   -3.8994524767677E-02
    0.64995052500000   -3.9115216931956E-02
    0.64862620937500   -3.9235366161262E-02
    0.64730220000000   -3.9354968984146E-02
    0.64597851562500   -3.9474021978154E-02
    0.64465517500000   -3.9592521769996E-02
    0.64333219687500   -3.9710465035708E-02
    0.64200960000000   -3.9827848500805E-02
    0.64068740312500   -3.9944668940427E-02
    0.63936562500000   -4.0060923179487E-02
    0.63804428437500   -4.0176608092802E-02
    0.63672340000000   -4.0291720605229E-02
    0.63540299062500   -4.0406257691787E-02
    0.63408307500000   -4.0520216377777E-02
    0.63276367187500   -4.0633593738899E-02
    0.63144480000000   -4.0746386901354E-02
    0.63012647812500   -4.0858593041952E-02
    0.62880872500000   -4.0970209388207E-02
    0.62749155937500   -4.1081233218426E-02
    0.62617500000000   -4.1191661861797E-02
    0.62485906562500   -4.1301492698468E-02
    0.62354377500000   -4.1410723159622E-02
    0.62222914687500   -4.1519350727543E-02
    0.62091520000000   -4.1627372935684E-02
    0.61960195312500   -4.1734787368722E-02
    0.61828942500000   -4.1841591662609E-02
    0.61697763437500   -4.1947783504623E-02
    0.61566660000000   -4.2053360633408E-02
    0.61435634062500   -4.2158320839006E-02
    0.61304687500000   -4.2262661962897E-02
    0.61173822187500   -4.2366381898017E-02
    0.61043040000000   -4.2469478588780E-02
    0.60912342812500   -4.2571950031096E-02
    0.60781732500000   -4.2673794272381E-02
    0.60651210937500   -4.2775009411558E-02
    0.60520780000000   -4.2875593599060E-02
    0.60390441562500   -4.2975545036825E-02
    0.60260197500000   -4.3074861978286E-02
    0.60130049687500   -4.3173542728352E-02
    0.60000000000000   -4.3271585643394E-02
    0.59868804888889   -4.3369919903193E-02
    0.59735239111111   -4.3469439147293E-02
    0.59599332000000   -4.3570088317717E-02
    0.59461112888889   -4.3671812183838E-02
    0.59320611111111   -4.3774555364231E-02
    0.59177856000000   -4.3878262348596E-02
    0.59032876888889   -4.3982877519740E-02
    0.58885703111111   -4.4088345175623E-02
    0.58736364000000   -4.4194609551461E-02
    0.58584888888889   -4.4301614841889E-02
    0.58431307111111   -4.4409305223169E-02
    0.58275648000000   -4.4517624875450E-02
    0.58117940888889   -4.4626518005066E-02
    0.57958215111111   -4.4735928866868E-02
    0.57796500000000   -4.4845801786587E-02
    0.57632824888889   -4.4956081183213E-02
    0.57467219111111   -4.5066711591389E-02
    0.57299712000000   -4.5177637683810E-02
    0.57130332888889   -4.5288804293611E-02
    0.56959111111111   -4.5400156436750E-02
    0.56786076000000   -4.5511639334356E-02
    0.56611256888889   -4.5623198435050E-02
    0.56434683111111   -4.5734779437215E-02
    0.56256384000000   -4.5846328311214E-02
    0.56076388888889   -4.5957791321540E-02
    0.55894727111111   -4.6069115048881E-02
    0.55711428000000   -4.6180246412101E-02
    0.55526520888889   -4.6291132690116E-02
    0.55340035111111   -4.6401721543651E-02
    0.55152000000000   -4.6511961036875E-02
    0.54962444888889   -4.6621799658897E-02
    0.54771399111111   -4.6731186345099E-02
    0.54578892000000   -4.6840070498318E-02
    0.54384952888889   -4.6948402009844E-02
    0.54189611111111   -4.7056131280226E-02
    0.53992896000000   -4.7163209239878E-02
    0.53794836888889   -4.7269587369473E-02
    0.53595463111111   -4.7375217720102E-02
    0.53394804000000   -4.7480052933204E-02
    0.53192888888889   -4.7584046260232E-02
    0.52989747111111   -4.7687151582061E-02
    0.52785408000000   -4.7789323428128E-02
    0.52579900888889   -4.7890516995265E-02
    0.52373255111111   -4.7990688166255E-02
    0.52165500000000   -4.8089793528062E-02
    0.51956664888889   -4.8187790389748E-02
    0.51746779111111   -4.8284636800055E-02
    0.51535872000000   -4.8380291564647E-02
    0.51323972888889   -4.8474714262997E-02
    0.51111111111111   -4.8567865264918E-02
    0.50897316000000   -4.8659705746712E-02
    0.50682616888889   -4.8750197706950E-02
    0.50467043111111   -4.8839303981859E-02
    0.50250624000000   -4.8926988260304E-02
    0.50033388888889   -4.9013215098380E-02
    0.49815367111111   -4.9097949933574E-02
    0.49596588000000   -4.9181159098521E-02
    0.49377080888889   -4.9262809834326E-02
    0.49156875111111   -4.9342870303451E-02
    0.48936000000000   -4.9421309602171E-02
    0.48714484888889   -4.9498097772575E-02
    0.48492359111111   -4.9573205814131E-02
    0.48269652000000   -4.9646605694779E-02
    0.48046392888889   -4.9718270361583E-02
    0.47822611111111   -4.9788173750911E-02
    0.47598336000000   -4.9856290798151E-02
    0.47373596888889   -4.9922597446960E-02
    0.47148423111111   -4.9987070658045E-02
    0.46922844000000   -5.0049688417461E-02
    0.46696888888889   -5.0110429744451E-02
    0.46470587111111   -5.0169274698794E-02
    0.46243968000000   -5.0226204387689E-02
    0.46017060888889   -5.0281200972153E-02
    0.45789895111111   -5.0334247672953E-02
    0.45562500000000   -5.0385328776051E-02
    0.45334904888889   -5.0434429637582E-02
    0.45107139111111   -5.0481536688355E-02
    0.44879232000000   -5.0526637437878E-02
    0.44651212888889   -5.0569720477923E-02
    0.44423111111111   -5.0610775485611E-02
    0.44194956000000   -5.0649793226038E-02
    0.43966776888889   -5.0686765554440E-02
    0.43738603111111   -5.0721685417894E-02
    0.43510464000000   -5.0754546856567E-02
    0.43282388888889   -5.0785345004510E-02
    0.43054407111111   -5.0814076090010E-02
    0.42826548000000   -5.0840737435493E-02
    0.42598840888889   -5.0865327456990E-02
    0.42371315111111   -5.0887845663173E-02
    0.42144000000000   -5.0908292653953E-02
    0.41916924888889   -5.0926670118669E-02
    0.41690119111111   -5.0942980833842E-02
    0.41463612000000   -5.0957228660531E-02
    0.41237432888889   -5.0969418541273E-02
    0.41011611111111   -5.0979556496623E-02
    0.40786176000000   -5.0987649621305E-02
    0.40561156888889   -5.0993706079965E-02
    0.40336583111111   -5.0997735102547E-02
    0.40112484000000   -5.0999746979286E-02
    0.39888888888889   -5.0999753055338E-02
    0.39665827111111   -5.0997765725036E-02
    0.39443328000000   -5.0993798425795E-02
    0.39221420888889   -5.0987865631655E-02
    0.39000135111111   -5.0979982846484E-02
    0.38779500000000   -5.0970166596839E-02
    0.38559544888889   -5.0958434424486E-02
    0.38340299111111   -5.0944804878596E-02
    0.38121792000000   -5.0929297507615E-02
    0.37904052888889   -5.0911932850811E-02
    0.37687111111111   -5.0892732429514E-02
    0.37470996000000   -5.0871718738036E-02
    0.37255736888889   -5.0848915234304E-02
    0.37041363111111   -5.0824346330171E-02
    0.36827904000000   -5.0798037381452E-02
    0.36615388888889   -5.0770014677650E-02
    0.36403847111111   -5.0740305431413E-02
    0.36193308000000   -5.0708937767685E-02
    0.35983800888889   -5.0675940712592E-02
    0.35775355111111   -5.0641344182040E-02
    0.35568000000000   -5.0605178970040E-02
    0.35361764888889   -5.0567476736754E-02
    0.35156679111111   -5.0528269996266E-02
    0.34952772000000   -5.0487592104092E-02
    0.34750072888889   -5.0445477244399E-02
    0.34548611111111   -5.0401960416968E-02
    0.34348416000000   -5.0357077423878E-02
    0.34149516888889   -5.0310864855918E-02
    0.33951943111111   -5.0263360078721E-02
    0.33755724000000   -5.0214601218632E-02
    0.33560888888889   -5.0164627148285E-02
    0.33367467111111   -5.0113477471913E-02
    0.33175488000000   -5.0061192510358E-02
    0.32984980888889   -5.0007813285813E-02
    0.32795975111111   -4.9953381506251E-02
    0.32608500000000   -4.9897939549577E-02
    0.32422584888889   -4.9841530447462E-02
    0.32238259111111   -4.9784197868882E-02
    0.32055552000000   -4.9725986103335E-02
    0.31874492888889   -4.9666940043742E-02
    0.31695111111111   -4.9607105169021E-02
    0.31517436000000   -4.9546527526319E-02
    0.31341496888889   -4.9485253712913E-02
    0.31167323111111   -4.9423330857745E-02
    0.30994944000000   -4.9360806602608E-02
    0.30824388888889   -4.9297729082955E-02
    0.30655687111111   -4.9234146908329E-02
    0.30488868000000   -4.9170109142406E-02
    0.30323960888889   -4.9105665282631E-02
    0.30160995111111   -4.9040865239452E-02
    0.30000000000000   -4.8975759315123E-02
    0.29840067407407   -4.8910009655704E-02
    0.29680272592593   -4.8843246882713E-02
    0.29520620000000   -4.8775474361984E-02
    0.29361114074074   -4.8706695551583E-02
    0.29201759259259   -4.8636914001298E-02
    0.29042560000000   -4.8566133352134E-02
    0.28883520740741   -4.8494357335805E-02
    0.28724645925926   -4.8421589774228E-02
    0.28565940000000   -4.8347834579017E-02
    0.28407407407407   -4.8273095750975E-02
    0.28249052592593   -4.8197377379592E-02
    0.28090880000000   -4.8120683642539E-02
    0.27932894074074   -4.8043018805170E-02
    0.27775099259259   -4.7964387220017E-02
    0.27617500000000   -4.7884793326302E-02
    0.27460100740741   -4.7804241649432E-02
    0.27302905925926   -4.7722736800518E-02
    0.27145920000000   -4.7640283475881E-02
    0.26989147407407   -4.7556886456574E-02
    0.26832592592593   -4.7472550607896E-02
    0.26676260000000   -4.7387280878925E-02
    0.26520154074074   -4.7301082302042E-02
    0.26364279259259   -4.7213959992472E-02
    0.26208640000000   -4.7125919147821E-02
    0.26053240740741   -4.7036965047627E-02
    0.25898085925926   -4.6947103052913E-02
    0.25743180000000   -4.6856338605747E-02
    0.25588527407407   -4.6764677228813E-02
    0.25434132592593   -4.6672124524982E-02
    0.25280000000000   -4.6578686176902E-02
    0.25126134074074   -4.6484367946585E-02
    0.24972539259259   -4.6389175675010E-02
    0.24819220000000   -4.6293115281735E-02
    0.24666180740741   -4.6196192764513E-02
    0.24513425925926   -4.6098414198926E-02
    0.24360960000000   -4.5999785738020E-02
    0.24208787407407   -4.5900313611962E-02
    0.24056912592593   -4.5800004127698E-02
    0.23905340000000   -4.5698863668626E-02
    0.23754074074074   -4.5596898694288E-02
    0.23603119259259   -4.5494115740058E-02
    0.23452480000000   -4.5390521416863E-02
    0.23302160740741   -4.5286122410903E-02
    0.23152165925926   -4.5180925483385E-02
    0.23002500000000   -4.5074937470285E-02
    0.22853167407407   -4.4968165282105E-02
    0.22704172592593   -4.4860615903659E-02
    0.22555520000000   -4.4752296393872E-02
    0.22407214074074   -4.4643213885589E-02
    0.22259259259259   -4.4533375585406E-02
    0.22111660000000   -4.4422788773518E-02
    0.21964420740741   -4.4311460803580E-02
    0.21817545925926   -4.4199399102588E-02
    0.21671040000000   -4.4086611170778E-02
    0.21524907407407   -4.3973104581547E-02
    0.21379152592593   -4.3858886981385E-02
    0.21233780000000   -4.3743966089836E-02
    0.21088794074074   -4.3628349699469E-02
    0.20944199259259   -4.3512045675879E-02
    0.20800000000000   -4.3395061957705E-02
    0.20656200740741   -4.3277406556665E-02
    0.20512805925926   -4.3159087557621E-02
    0.20369820000000   -4.3040113118661E-02
    0.20227247407407   -4.2920491471205E-02
    0.20085092592593   -4.2800230920135E-02
    0.19943360000000   -4.2679339843948E-02
    0.19802054074074   -4.2557826694936E-02
    0.19661179259259   -4.2435699999387E-02
    0.19520740000000   -4.2312968357812E-02
    0.19380740740741   -4.2189640445201E-02
    0.19241185925926   -4.2065725011304E-02
    0.19102080000000   -4.1941230880936E-02
    0.18963427407407   -4.1816166954313E-02
    0.18825232592593   -4.1690542207415E-02
    0.18687500000000   -4.1564365692374E-02
    0.18550234074074   -4.1437646537899E-02
    0.18413439259259   -4.1310393949721E-02
    0.18277120000000   -4.1182617211074E-02
    0.18141280740741   -4.1054325683204E-02
    0.18005925925926   -4.0925528805912E-02
    0.17871060000000   -4.0796236098121E-02
    0.17736687407407   -4.0666457158488E-02
    0.17602812592593   -4.0536201666031E-02
    0.17469440000000   -4.0405479380809E-02
    0.17336574074074   -4.0274300144616E-02
    0.17204219259259   -4.0142673881725E-02
    0.17072380000000   -4.0010610599654E-02
    0.16941060740741   -3.9878120389979E-02
    0.16810265925926   -3.9745213429169E-02
    0.16680000000000   -3.9611899979469E-02
    0.16550267407407   -3.9478190389813E-02
    0.16421072592593   -3.9344095096774E-02
    0.16292420000000   -3.9209624625554E-02
    0.16164314074074   -3.9074789591009E-02
    0.16036759259259   -3.8939600698715E-02
    0.15909760000000   -3.8804068746067E-02
    0.15783320740741   -3.8668204623426E-02
    0.15657445925926   -3.8532019315295E-02
    0.15532140000000   -3.8395523901545E-02
    0.15407407407407   -3.8258729558669E-02
    0.15283252592593   -3.8121647561088E-02
    0.15159680000000   -3.7984289282492E-02
    0.15036694074074   -3.7846666197220E-02
    0.14914299259259   -3.7708789881685E-02
    0.14792500000000   -3.7570672015836E-02
    0.14671300740741   -3.7432324384671E-02
    0.14550705925926   -3.7293758879775E-02
    0.14430720000000   -3.7154987500918E-02
    0.14311347407407   -3.7016022357679E-02
    0.14192592592593   -3.6876875671123E-02
    0.14074460000000   -3.6737559775516E-02
    0.13956954074074   -3.6598087120077E-02
    0.13840079259259   -3.6458470270778E-02
    0.13723840000000   -3.6318721912183E-02
    0.13608240740741   -3.6178854849328E-02
    0.13493285925926   -3.6038882009640E-02
    0.13378980000000   -3.5898816444896E-02
    0.13265327407407   -3.5758671333231E-02
    0.13152332592593   -3.5618459981167E-02
    0.13040000000000   -3.5478195825702E-02
    0.12928334074074   -3.5337892436418E-02
    0.12817339259259   -3.5197563517639E-02
    0.12707020000000   -3.5057222910622E-02
    0.12597380740741   -3.4916884595776E-02
    0.12488425925926   -3.4776562694928E-02
    0.12380160000000   -3.4636271473609E-02
    0.12272587407407   -3.4496025343381E-02
    0.12165712592593   -3.4355838864189E-02
    0.12059540000000   -3.4215726746743E-02
    0.11954074074074   -3.4075703854926E-02
    0.11849319259259   -3.3935785208225E-02
    0.11745280000000   -3.3795985984189E-02
    0.11641960740741   -3.3656321520906E-02
    0.11539365925926   -3.3516807319490E-02
    0.11437500000000   -3.3377459046597E-02
    0.11336367407407   -3.3238292536943E-02
    0.11235972592593   -3.3099323795833E-02
    0.11136320000000   -3.2960569001701E-02
    0.11037414074074   -3.2822044508648E-02
    0.10939259259259   -3.2683766848981E-02
    0.10841860000000   -3.2545752735746E-02
    0.10745220740741   -3.2408019065254E-02
    0.10649345925926   -3.2270582919592E-02
    0.10554240000000   -3.2133461569116E-02
     1.0459907407407E-01   -3.1996672474925E-02
     1.0366352592593E-01   -3.1860233291295E-02
     1.0273580000000E-01   -3.1724161868095E-02
     1.0181594074074E-01   -3.1588476253152E-02
     1.0090399259259E-01   -3.1453194694575E-02
     1.0000000000000E-01   -3.1318335643022E-02
     9.9102664074074E-02   -3.1183715659136E-02
     9.8210645925926E-02   -3.1049140925488E-02
     9.7323930000000E-02   -3.0914614450742E-02
     9.6442500740741E-02   -3.0780139206394E-02
     9.5566342592593E-02   -3.0645718127203E-02
     9.4695440000000E-02   -3.0511354111621E-02
     9.3829777407407E-02   -3.0377050022223E-02
     9.2969339259259E-02   -3.0242808686126E-02
     9.2114110000000E-02   -3.0108632895412E-02
     9.1264074074074E-02   -2.9974525407542E-02
     9.0419215925926E-02   -2.9840488945770E-02
     8.9579520000000E-02   -2.9706526199552E-02
     8.8744970740741E-02   -2.9572639824953E-02
     8.7915552592593E-02   -2.9438832445047E-02
     8.7091250000000E-02   -2.9305106650323E-02
     8.6272047407407E-02   -2.9171464999071E-02
     8.5457929259259E-02   -2.9037910017787E-02
     8.4648880000000E-02   -2.8904444201551E-02
     8.3844884074074E-02   -2.8771070014423E-02
     8.3045925925926E-02   -2.8637789889819E-02
     8.2251990000000E-02   -2.8504606230897E-02
     8.1463060740741E-02   -2.8371521410928E-02
     8.0679122592593E-02   -2.8238537773675E-02
     7.9900160000000E-02   -2.8105657633760E-02
     7.9126157407407E-02   -2.7972883277032E-02
     7.8357099259259E-02   -2.7840216960932E-02
     7.7592970000000E-02   -2.7707660914855E-02
     7.6833754074074E-02   -2.7575217340506E-02
     7.6079435925926E-02   -2.7442888412256E-02
     7.5330000000000E-02   -2.7310676277497E-02
     7.4585430740741E-02   -2.7178583056984E-02
     7.3845712592593E-02   -2.7046610845190E-02
     7.3110830000000E-02   -2.6914761710641E-02
     7.2380767407407E-02   -2.6783037696263E-02
     7.1655509259259E-02   -2.6651440819714E-02
     7.0935040000000E-02   -2.6519973073722E-02
     7.0219344074074E-02   -2.6388636426413E-02
     6.9508405925926E-02   -2.6257432821645E-02
     6.8802210000000E-02   -2.6126364179328E-02
     6.8100740740741E-02   -2.5995432395751E-02
     6.7403982592593E-02   -2.5864639343901E-02
     6.6711920000000E-02   -2.5733986873778E-02
     6.6024537407407E-02   -2.5603476812715E-02
     6.5341819259259E-02   -2.5473110965685E-02
     6.4663750000000E-02   -2.5342891115614E-02
     6.3990314074074E-02   -2.5212819023683E-02
     6.3321495925926E-02   -2.5082896429638E-02
     6.2657280000000E-02   -2.4953125052086E-02
     6.1997650740741E-02   -2.4823506588794E-02
     6.1342592592593E-02   -2.4694042716990E-02
     6.0692090000000E-02   -2.4564735093650E-02
     6.0046127407407E-02   -2.4435585355793E-02
     5.9404689259259E-02   -2.4306595120767E-02
     5.8767760000000E-02   -2.4177765986538E-02
     5.8135324074074E-02   -2.4049099531969E-02
     5.7507365925926E-02   -2.3920597317103E-02
     5.6883870000000E-02   -2.3792260883441E-02
     5.6264820740741E-02   -2.3664091754219E-02
     5.5650202592593E-02   -2.3536091434679E-02
     5.5040000000000E-02   -2.3408261412342E-02
     5.4434197407407E-02   -2.3280603157276E-02
     5.3832779259259E-02   -2.3153118122363E-02
     5.3235730000000E-02   -2.3025807743560E-02
     5.2643034074074E-02   -2.2898673440164E-02
     5.2054675925926E-02   -2.2771716615070E-02
     5.1470640000000E-02   -2.2644938655028E-02
     5.0890910740741E-02   -2.2518340930898E-02
     5.0315472592593E-02   -2.2391924797901E-02
     4.9744310000000E-02   -2.2265691595872E-02
     4.9177407407407E-02   -2.2139642649504E-02
     4.8614749259259E-02   -2.2013779268599E-02
     4.8056320000000E-02   -2.1888102748307E-02
     4.7502104074074E-02   -2.1762614369371E-02
     4.6952085925926E-02   -2.1637315398363E-02
     4.6406250000000E-02   -2.1512207087925E-02
     4.5864580740741E-02   -2.1387290676999E-02
     4.5327062592593E-02   -2.1262567391069E-02
     4.4793680000000E-02   -2.1138038442380E-02
     4.4264417407407E-02   -2.1013705030179E-02
     4.3739259259259E-02   -2.0889568340932E-02
     4.3218190000000E-02   -2.0765629548556E-02
     4.2701194074074E-02   -2.0641889814640E-02
     4.2188255925926E-02   -2.0518350288664E-02
     4.1679360000000E-02   -2.0395012108219E-02
     4.1174490740741E-02   -2.0271876399227E-02
     4.0673632592593E-02   -2.0148944276152E-02
     4.0176770000000E-02   -2.0026216842218E-02
     3.9683887407407E-02   -1.9903695189617E-02
     3.9194969259259E-02   -1.9781380399718E-02
     3.8710000000000E-02   -1.9659273543279E-02
     3.8228964074074E-02   -1.9537375680651E-02
     3.7751845925926E-02   -1.9415687861980E-02
     3.7278630000000E-02   -1.9294211127413E-02
     3.6809300740741E-02   -1.9172946507296E-02
     3.6343842592593E-02   -1.9051895022377E-02
     3.5882240000000E-02   -1.8931057683998E-02
     3.5424477407407E-02   -1.8810435494293E-02
     3.4970539259259E-02   -1.8690029446384E-02
     3.4520410000000E-02   -1.8569840524571E-02
     3.4074074074074E-02   -1.8449869704521E-02
     3.3631515925926E-02   -1.8330117953461E-02
     3.3192720000000E-02   -1.8210586230363E-02
     3.2757670740741E-02   -1.8091275486129E-02
     3.2326352592593E-02   -1.7972186663778E-02
     3.1898750000000E-02   -1.7853320698626E-02
     3.1474847407407E-02   -1.7734678518469E-02
     3.1054629259259E-02   -1.7616261043759E-02
     3.0638080000000E-02   -1.7498069187788E-02
     3.0225184074074E-02   -1.7380103856862E-02
     2.9815925925926E-02   -1.7262365950472E-02
     2.9410290000000E-02   -1.7144856361476E-02
     2.9008260740741E-02   -1.7027575976262E-02
     2.8609822592593E-02   -1.6910525674928E-02
     2.8214960000000E-02   -1.6793706331446E-02
     2.7823657407407E-02   -1.6677118813829E-02
     2.7435899259259E-02   -1.6560763984303E-02
     2.7051670000000E-02   -1.6444642699468E-02
     2.6670954074074E-02   -1.6328755810466E-02
     2.6293735925926E-02   -1.6213104163139E-02
     2.5920000000000E-02   -1.6097688598195E-02
     2.5549730740741E-02   -1.5982509951366E-02
     2.5182912592593E-02   -1.5867569053567E-02
     2.4819530000000E-02   -1.5752866731056E-02
     2.4459567407407E-02   -1.5638403805588E-02
     2.4103009259259E-02   -1.5524181094573E-02
     2.3749840000000E-02   -1.5410199411227E-02
     2.3400044074074E-02   -1.5296459564729E-02
     2.3053605925926E-02   -1.5182962360371E-02
     2.2710510000000E-02   -1.5069708599707E-02
     2.2370740740741E-02   -1.4956699080707E-02
     2.2034282592593E-02   -1.4843934597904E-02
     2.1701120000000E-02   -1.4731415942539E-02
     2.1371237407407E-02   -1.4619143902712E-02
     2.1044619259259E-02   -1.4507119263526E-02
     2.0721250000000E-02   -1.4395342807230E-02
     2.0401114074074E-02   -1.4283815313364E-02
     2.0084195925926E-02   -1.4172537558903E-02
     1.9770480000000E-02   -1.4061510318396E-02
     1.9459950740741E-02   -1.3950734364110E-02
     1.9152592592593E-02   -1.3840210466167E-02
     1.8848390000000E-02   -1.3729939392684E-02
     1.8547327407407E-02   -1.3619921909915E-02
     1.8249389259259E-02   -1.3510158782380E-02
     1.7954560000000E-02   -1.3400650773010E-02
     1.7662824074074E-02   -1.3291398643279E-02
     1.7374165925926E-02   -1.3182403153338E-02
     1.7088570000000E-02   -1.3073665062152E-02
     1.6806020740741E-02   -1.2965185127631E-02
     1.6526502592593E-02   -1.2856964106764E-02
     1.6250000000000E-02   -1.2749002755752E-02
     1.5976497407407E-02   -1.2641301830136E-02
     1.5705979259259E-02   -1.2533862084932E-02
     1.5438430000000E-02   -1.2426684274758E-02
     1.5173834074074E-02   -1.2319769153965E-02
     1.4912175925926E-02   -1.2213117476767E-02
     1.4653440000000E-02   -1.2106729997365E-02
     1.4397610740741E-02   -1.2000607470079E-02
     1.4144672592593E-02   -1.1894750649476E-02
     1.3894610000000E-02   -1.1789160290490E-02
     1.3647407407407E-02   -1.1683837148558E-02
     1.3403049259259E-02   -1.1578781979738E-02
     1.3161520000000E-02   -1.1473995540839E-02
     1.2922804074074E-02   -1.1369478589541E-02
     1.2686885925926E-02   -1.1265231884527E-02
     1.2453750000000E-02   -1.1161256185600E-02
     1.2223380740741E-02   -1.1057552253813E-02
     1.1995762592593E-02   -1.0954120851587E-02
     1.1770880000000E-02   -1.0850962742838E-02
     1.1548717407407E-02   -1.0748078693100E-02
     1.1329259259259E-02   -1.0645469469646E-02
     1.1112490000000E-02   -1.0543135841612E-02
     1.0898394074074E-02   -1.0441078580118E-02
     1.0686955925926E-02   -1.0339298458393E-02
     1.0478160000000E-02   -1.0237796251895E-02
     1.0271990740741E-02   -1.0136572738431E-02
     1.0068432592593E-02   -1.0035628698287E-02
     9.8674700000000E-03   -9.9349649143380E-03
     9.6690874074074E-03   -9.8345821721814E-03
     9.4732692592593E-03   -9.7344812602514E-03
     9.2800000000000E-03   -9.6346629699443E-03
     9.0892640740741E-03   -9.5351280957395E-03
     8.9010459259259E-03   -9.4358774353221E-03
     8.7153300000000E-03   -9.3369117897045E-03
     8.5321007407407E-03   -9.2382319633499E-03
     8.3513425925926E-03   -9.1398387642939E-03
     8.1730400000000E-03   -9.0417330042679E-03
     7.9971774074074E-03   -8.9439154988223E-03
     7.8237392592593E-03   -8.8463870674494E-03
     7.6527100000000E-03   -8.7491485337077E-03
     7.4840740740741E-03   -8.6522007253458E-03
     7.3178159259259E-03   -8.5555444744266E-03
     7.1539200000000E-03   -8.4591806174529E-03
     6.9923707407407E-03   -8.3631099954920E-03
     6.8331525925926E-03   -8.2673334543023E-03
     6.6762500000000E-03   -8.1718518444592E-03
     6.5216474074074E-03   -8.0766660214828E-03
     6.3693292592593E-03   -7.9817768459647E-03
     6.2192800000000E-03   -7.8871851836969E-03
     6.0714840740741E-03   -7.7928919058010E-03
     5.9259259259259E-03   -7.6988978888571E-03
     5.7825900000000E-03   -7.6052040150354E-03
     5.6414607407407E-03   -7.5118111722269E-03
     5.5025225925926E-03   -7.4187202541757E-03
     5.3657600000000E-03   -7.3259321606125E-03
     5.2311574074074E-03   -7.2334477973886E-03
     5.0986992592593E-03   -7.1412680766109E-03
     4.9683700000000E-03   -7.0493939167785E-03
     4.8401540740741E-03   -6.9578262429195E-03
     4.7140359259259E-03   -6.8665659867301E-03
     4.5900000000000E-03   -6.7756140867138E-03
     4.4680307407407E-03   -6.6849714883228E-03
     4.3481125925926E-03   -6.5946391440999E-03
     4.2302300000000E-03   -6.5046180138225E-03
     4.1143674074074E-03   -6.4149090646478E-03
     4.0005092592593E-03   -6.3255132712590E-03
     3.8886400000000E-03   -6.2364316160137E-03
     3.7787440740741E-03   -6.1476650890940E-03
     3.6708059259259E-03   -6.0592146886572E-03
     3.5648100000000E-03   -5.9710814209897E-03
     3.4607407407407E-03   -5.8832663006618E-03
     3.3585825925926E-03   -5.7957703506843E-03
     3.2583200000000E-03   -5.7085946026677E-03
     3.1599374074074E-03   -5.6217400969828E-03
     3.0634192592593E-03   -5.5352078829238E-03
     2.9687500000000E-03   -5.4489990188731E-03
     2.8759140740741E-03   -5.3631145724690E-03
     2.7848959259259E-03   -5.2775556207752E-03
     2.6956800000000E-03   -5.1923232504525E-03
     2.6082507407407E-03   -5.1074185579338E-03
     2.5225925925926E-03   -5.0228426496012E-03
     2.4386900000000E-03   -4.9385966419653E-03
     2.3565274074074E-03   -4.8546816618481E-03
     2.2760892592593E-03   -4.7710988465681E-03
     2.1973600000000E-03   -4.6878493441290E-03
     2.1203240740741E-03   -4.6049343134103E-03
     2.0449659259259E-03   -4.5223549243625E-03
     1.9712700000000E-03   -4.4401123582042E-03
     1.8992207407407E-03   -4.3582078076236E-03
     1.8288025925926E-03   -4.2766424769828E-03
     1.7600000000000E-03   -4.1954175825257E-03
     1.6927974074074E-03   -4.1145343525903E-03
     1.6271792592593E-03   -4.0339940278235E-03
     1.5631300000000E-03   -3.9537978614015E-03
     1.5006340740741E-03   -3.8739471192529E-03
     1.4396759259259E-03   -3.7944430802865E-03
     1.3802400000000E-03   -3.7152870366237E-03
     1.3223107407407E-03   -3.6364802938348E-03
     1.2658725925926E-03   -3.5580241711806E-03
     1.2109100000000E-03   -3.4799200018583E-03
     1.1574074074074E-03   -3.4021691332523E-03
     1.1053492592593E-03   -3.3247729271908E-03
     1.0547200000000E-03   -3.2477327602065E-03
     1.0055040740741E-03   -3.1710500238037E-03
     9.5768592592593E-04   -3.0947261247310E-03
     9.1125000000000E-04   -3.0187624852590E-03
     8.6618074074074E-04   -2.9431605434648E-03
     8.2246259259259E-04   -2.8679217535223E-03
     7.8008000000000E-04   -2.7930475859990E-03
     7.3901740740741E-04   -2.7185395281595E-03
     6.9925925925926E-04   -2.6443990842757E-03
     6.6079000000000E-04   -2.5706277759440E-03
     6.2359407407407E-04   -2.4972271424100E-03
     5.8765592592593E-04   -2.4241987409004E-03
     5.5296000000000E-04   -2.3515441469633E-03
     5.1949074074074E-04   -2.2792649548156E-03
     4.8723259259259E-04   -2.2073627777000E-03
     4.5617000000000E-04   -2.1358392482490E-03
     4.2628740740741E-04   -2.0646960188594E-03
     3.9756925925926E-04   -1.9939347620750E-03
     3.7000000000000E-04   -1.9235571709792E-03
     3.4356407407407E-04   -1.8535649595970E-03
     3.1824592592593E-04   -1.7839598633079E-03
     2.9403000000000E-04   -1.7147436392688E-03
     2.7090074074074E-04   -1.6459180668482E-03
     2.4884259259259E-04   -1.5774849480709E-03
     2.2784000000000E-04   -1.5094461080755E-03
     2.0787740740741E-04   -1.4418033955833E-03
     1.8893925925926E-04   -1.3745586833796E-03
     1.7101000000000E-04   -1.3077138688087E-03
     1.5407407407407E-04   -1.2412708742814E-03
     1.3811592592593E-04   -1.1752316477974E-03
     1.2312000000000E-04   -1.1095981634813E-03
     1.0907074074074E-04   -1.0443724221343E-03
     9.5952592592593E-05   -9.7955645180047E-04
     8.3750000000000E-05   -9.1515230835042E-04
     7.2447407407407E-05   -8.5116207608035E-04
     6.2029259259259E-05   -7.8758786832922E-04
     5.2480000000000E-05   -7.2443182811367E-04
     4.3784074074074E-05   -6.6169612878148E-04
     3.5925925925926E-05   -5.9938297468455E-04
     2.8890000000000E-05   -5.3749460187188E-04
     2.2660740740741E-05   -4.7603327880346E-04
     1.7222592592593E-05   -4.1500130708584E-04
     1.2560000000000E-05   -3.5440102223023E-04
     8.6574074074074E-06   -2.9423479443408E-04
     5.4992592592593E-06   -2.3450502938697E-04
     3.0700000000000E-06   -1.7521416910180E-04
     1.3540740740741E-06   -1.1636469277245E-04
     3.3592592592593E-07   -5.7959117658741E-05
   0.  0.
     3.3592592592593E-07    5.7959117658741E-05
     1.3540740740741E-06    1.1636469277245E-04
     3.0700000000000E-06    1.7521416910180E-04
     5.4992592592593E-06    2.3450502938697E-04
     8.6574074074074E-06    2.9423479443408E-04
     1.2560000000000E-05    3.5440102223023E-04
     1.7222592592593E-05    4.1500130708584E-04
     2.2660740740741E-05    4.7603327880346E-04
     2.8890000000000E-05    5.3749460187188E-04
     3.5925925925926E-05    5.9938297468455E-04
     4.3784074074074E-05    6.6169612878148E-04
     5.2480000000000E-05    7.2443182811367E-04
     6.2029259259259E-05    7.8758786832922E-04
     7.2447407407407E-05    8.5116207608035E-04
     8.3750000000000E-05    9.1515230835042E-04
     9.5952592592593E-05    9.7955645180047E-04
     1.0907074074074E-04    1.0443724221343E-03
     1.2312000000000E-04    1.1095981634813E-03
     1.3811592592593E-04    1.1752316477974E-03
     1.5407407407407E-04    1.2412708742814E-03
     1.7101000000000E-04    1.3077138688087E-03
     1.8893925925926E-04    1.3745586833796E-03
     2.0787740740741E-04    1.4418033955833E-03
     2.2784000000000E-04    1.5094461080755E-03
     2.4884259259259E-04    1.5774849480709E-03
     2.7090074074074E-04    1.6459180668482E-03
     2.9403000000000E-04    1.7147436392688E-03
     3.1824592592593E-04    1.7839598633079E-03
     3.4356407407407E-04    1.8535649595970E-03
     3.7000000000000E-04    1.9235571709792E-03
     3.9756925925926E-04    1.9939347620750E-03
     4.2628740740741E-04    2.0646960188594E-03
     4.5617000000000E-04    2.1358392482490E-03
     4.8723259259259E-04    2.2073627777000E-03
     5.1949074074074E-04    2.2792649548156E-03
     5.5296000000000E-04    2.3515441469633E-03
     5.8765592592593E-04    2.4241987409004E-03
     6.2359407407407E-04    2.4972271424100E-03
     6.6079000000000E-04    2.5706277759440E-03
     6.9925925925926E-04    2.6443990842757E-03
     7.3901740740741E-04    2.7185395281595E-03
     7.8008000000000E-04    2.7930475859990E-03
     8.2246259259259E-04    2.8679217535223E-03
     8.6618074074074E-04    2.9431605434648E-03
     9.1125000000000E-04    3.0187624852590E-03
     9.5768592592593E-04    3.0947261247310E-03
     1.0055040740741E-03    3.1710500238037E-03
     1.0547200000000E-03    3.2477327602065E-03
     1.1053492592593E-03    3.3247729271908E-03
     1.1574074074074E-03    3.4021691332523E-03
     1.2109100000000E-03    3.4799200018583E-03
     1.2658725925926E-03    3.5580241711806E-03
     1.3223107407407E-03    3.6364802938348E-03
     1.3802400000000E-03    3.7152870366237E-03
     1.4396759259259E-03    3.7944430802865E-03
     1.5006340740741E-03    3.8739471192529E-03
     1.5631300000000E-03    3.9537978614015E-03
     1.6271792592593E-03    4.0339940278235E-03
     1.6927974074074E-03    4.1145343525903E-03
     1.7600000000000E-03    4.1954175825257E-03
     1.8288025925926E-03    4.2766424769828E-03
     1.8992207407407E-03    4.3582078076236E-03
     1.9712700000000E-03    4.4401123582042E-03
     2.0449659259259E-03    4.5223549243625E-03
     2.1203240740741E-03    4.6049343134103E-03
     2.1973600000000E-03    4.6878493441290E-03
     2.2760892592593E-03    4.7710988465681E-03
     2.3565274074074E-03    4.8546816618481E-03
     2.4386900000000E-03    4.9385966419653E-03
     2.5225925925926E-03    5.0228426496012E-03
     2.6082507407407E-03    5.1074185579338E-03
     2.6956800000000E-03    5.1923232504525E-03
     2.7848959259259E-03    5.2775556207752E-03
     2.8759140740741E-03    5.3631145724690E-03
     2.9687500000000E-03    5.4489990188731E-03
     3.0634192592593E-03    5.5352078829238E-03
     3.1599374074074E-03    5.6217400969828E-03
     3.2583200000000E-03    5.7085946026677E-03
     3.3585825925926E-03    5.7957703506843E-03
     3.4607407407407E-03    5.8832663006618E-03
     3.5648100000000E-03    5.9710814209897E-03
     3.6708059259259E-03    6.0592146886572E-03
     3.7787440740741E-03    6.1476650890940E-03
     3.8886400000000E-03    6.2364316160137E-03
     4.0005092592593E-03    6.3255132712590E-03
     4.1143674074074E-03    6.4149090646478E-03
     4.2302300000000E-03    6.5046180138225E-03
     4.3481125925926E-03    6.5946391440999E-03
     4.4680307407407E-03    6.6849714883228E-03
     4.5900000000000E-03    6.7756140867138E-03
     4.7140359259259E-03    6.8665659867301E-03
     4.8401540740741E-03    6.9578262429195E-03
     4.9683700000000E-03    7.0493939167785E-03
     5.0986992592593E-03    7.1412680766109E-03
     5.2311574074074E-03    7.2334477973886E-03
     5.3657600000000E-03    7.3259321606125E-03
     5.5025225925926E-03    7.4187202541757E-03
     5.6414607407407E-03    7.5118111722269E-03
     5.7825900000000E-03    7.6052040150354E-03
     5.9259259259259E-03    7.6988978888571E-03
     6.0714840740741E-03    7.7928919058010E-03
     6.2192800000000E-03    7.8871851836969E-03
     6.3693292592593E-03    7.9817768459647E-03
     6.5216474074074E-03    8.0766660214828E-03
     6.6762500000000E-03    8.1718518444592E-03
     6.8331525925926E-03    8.2673334543023E-03
     6.9923707407407E-03    8.3631099954920E-03
     7.1539200000000E-03    8.4591806174529E-03
     7.3178159259259E-03    8.5555444744266E-03
     7.4840740740741E-03    8.6522007253458E-03
     7.6527100000000E-03    8.7491485337077E-03
     7.8237392592593E-03    8.8463870674494E-03
     7.9971774074074E-03    8.9439154988223E-03
     8.1730400000000E-03    9.0417330042679E-03
     8.3513425925926E-03    9.1398387642939E-03
     8.5321007407407E-03    9.2382319633499E-03
     8.7153300000000E-03    9.3369117897045E-03
     8.9010459259259E-03    9.4358774353221E-03
     9.0892640740741E-03    9.5351280957395E-03
     9.2800000000000E-03    9.6346629699443E-03
     9.4732692592593E-03    9.7344812602514E-03
     9.6690874074074E-03    9.8345821721814E-03
     9.8674700000000E-03    9.9349649143380E-03
     1.0068432592593E-02    1.0035628698287E-02
     1.0271990740741E-02    1.0136572738431E-02
     1.0478160000000E-02    1.0237796251895E-02
     1.0686955925926E-02    1.0339298458393E-02
     1.0898394074074E-02    1.0441078580118E-02
     1.1112490000000E-02    1.0543135841612E-02
     1.1329259259259E-02    1.0645469469646E-02
     1.1548717407407E-02    1.0748078693100E-02
     1.1770880000000E-02    1.0850962742838E-02
     1.1995762592593E-02    1.0954120851587E-02
     1.2223380740741E-02    1.1057552253813E-02
     1.2453750000000E-02    1.1161256185600E-02
     1.2686885925926E-02    1.1265231884527E-02
     1.2922804074074E-02    1.1369478589541E-02
     1.3161520000000E-02    1.1473995540839E-02
     1.3403049259259E-02    1.1578781979738E-02
     1.3647407407407E-02    1.1683837148558E-02
     1.3894610000000E-02    1.1789160290490E-02
     1.4144672592593E-02    1.1894750649476E-02
     1.4397610740741E-02    1.2000607470079E-02
     1.4653440000000E-02    1.2106729997365E-02
     1.4912175925926E-02    1.2213117476767E-02
     1.5173834074074E-02    1.2319769153965E-02
     1.5438430000000E-02    1.2426684274758E-02
     1.5705979259259E-02    1.2533862084932E-02
     1.5976497407407E-02    1.2641301830136E-02
     1.6250000000000E-02    1.2749002755752E-02
     1.6526502592593E-02    1.2856964106764E-02
     1.6806020740741E-02    1.2965185127631E-02
     1.7088570000000E-02    1.3073665062152E-02
     1.7374165925926E-02    1.3182403153338E-02
     1.7662824074074E-02    1.3291398643279E-02
     1.7954560000000E-02    1.3400650773010E-02
     1.8249389259259E-02    1.3510158782380E-02
     1.8547327407407E-02    1.3619921909915E-02
     1.8848390000000E-02    1.3729939392684E-02
     1.9152592592593E-02    1.3840210466167E-02
     1.9459950740741E-02    1.3950734364110E-02
     1.9770480000000E-02    1.4061510318396E-02
     2.0084195925926E-02    1.4172537558903E-02
     2.0401114074074E-02    1.4283815313364E-02
     2.0721250000000E-02    1.4395342807230E-02
     2.1044619259259E-02    1.4507119263526E-02
     2.1371237407407E-02    1.4619143902712E-02
     2.1701120000000E-02    1.4731415942539E-02
     2.2034282592593E-02    1.4843934597904E-02
     2.2370740740741E-02    1.4956699080707E-02
     2.2710510000000E-02    1.5069708599707E-02
     2.3053605925926E-02    1.5182962360371E-02
     2.3400044074074E-02    1.5296459564729E-02
     2.3749840000000E-02    1.5410199411227E-02
     2.4103009259259E-02    1.5524181094573E-02
     2.4459567407407E-02    1.5638403805588E-02
     2.4819530000000E-02    1.5752866731056E-02
     2.5182912592593E-02    1.5867569053567E-02
     2.5549730740741E-02    1.5982509951366E-02
     2.5920000000000E-02    1.6097688598195E-02
     2.6293735925926E-02    1.6213104163139E-02
     2.6670954074074E-02    1.6328755810466E-02
     2.7051670000000E-02    1.6444642699468E-02
     2.7435899259259E-02    1.6560763984303E-02
     2.7823657407407E-02    1.6677118813829E-02
     2.8214960000000E-02    1.6793706331446E-02
     2.8609822592593E-02    1.6910525674928E-02
     2.9008260740741E-02    1.7027575976262E-02
     2.9410290000000E-02    1.7144856361476E-02
     2.9815925925926E-02    1.7262365950472E-02
     3.0225184074074E-02    1.7380103856862E-02
     3.0638080000000E-02    1.7498069187788E-02
     3.1054629259259E-02    1.7616261043759E-02
     3.1474847407407E-02    1.7734678518469E-02
     3.1898750000000E-02    1.7853320698626E-02
     3.2326352592593E-02    1.7972186663778E-02
     3.2757670740741E-02    1.8091275486129E-02
     3.3192720000000E-02    1.8210586230363E-02
     3.3631515925926E-02    1.8330117953461E-02
     3.4074074074074E-02    1.8449869704521E-02
     3.4520410000000E-02    1.8569840524571E-02
     3.4970539259259E-02    1.8690029446384E-02
     3.5424477407407E-02    1.8810435494293E-02
     3.5882240000000E-02    1.8931057683998E-02
     3.6343842592593E-02    1.9051895022377E-02
     3.6809300740741E-02    1.9172946507296E-02
     3.7278630000000E-02    1.9294211127413E-02
     3.7751845925926E-02    1.9415687861980E-02
     3.8228964074074E-02    1.9537375680651E-02
     3.8710000000000E-02    1.9659273543279E-02
     3.9194969259259E-02    1.9781380399718E-02
     3.9683887407407E-02    1.9903695189617E-02
     4.0176770000000E-02    2.0026216842218E-02
     4.0673632592593E-02    2.0148944276152E-02
     4.1174490740741E-02    2.0271876399227E-02
     4.1679360000000E-02    2.0395012108219E-02
     4.2188255925926E-02    2.0518350288664E-02
     4.2701194074074E-02    2.0641889814640E-02
     4.3218190000000E-02    2.0765629548556E-02
     4.3739259259259E-02    2.0889568340932E-02
     4.4264417407407E-02    2.1013705030179E-02
     4.4793680000000E-02    2.1138038442380E-02
     4.5327062592593E-02    2.1262567391069E-02
     4.5864580740741E-02    2.1387290676999E-02
     4.6406250000000E-02    2.1512207087925E-02
     4.6952085925926E-02    2.1637315398363E-02
     4.7502104074074E-02    2.1762614369371E-02
     4.8056320000000E-02    2.1888102748307E-02
     4.8614749259259E-02    2.2013779268599E-02
     4.9177407407407E-02    2.2139642649504E-02
     4.9744310000000E-02    2.2265691595872E-02
     5.0315472592593E-02    2.2391924797901E-02
     5.0890910740741E-02    2.2518340930898E-02
     5.1470640000000E-02    2.2644938655028E-02
     5.2054675925926E-02    2.2771716615070E-02
     5.2643034074074E-02    2.2898673440164E-02
     5.3235730000000E-02    2.3025807743560E-02
     5.3832779259259E-02    2.3153118122363E-02
     5.4434197407407E-02    2.3280603157276E-02
     5.5040000000000E-02    2.3408261412342E-02
     5.5650202592593E-02    2.3536091434679E-02
     5.6264820740741E-02    2.3664091754219E-02
     5.6883870000000E-02    2.3792260883441E-02
     5.7507365925926E-02    2.3920597317103E-02
     5.8135324074074E-02    2.4049099531969E-02
     5.8767760000000E-02    2.4177765986538E-02
     5.9404689259259E-02    2.4306595120767E-02
     6.0046127407407E-02    2.4435585355793E-02
     6.0692090000000E-02    2.4564735093650E-02
     6.1342592592593E-02    2.4694042716990E-02
     6.1997650740741E-02    2.4823506588794E-02
     6.2657280000000E-02    2.4953125052086E-02
     6.3321495925926E-02    2.5082896429638E-02
     6.3990314074074E-02    2.5212819023683E-02
     6.4663750000000E-02    2.5342891115614E-02
     6.5341819259259E-02    2.5473110965685E-02
     6.6024537407407E-02    2.5603476812715E-02
     6.6711920000000E-02    2.5733986873778E-02
     6.7403982592593E-02    2.5864639343901E-02
     6.8100740740741E-02    2.5995432395751E-02
     6.8802210000000E-02    2.6126364179328E-02
     6.9508405925926E-02    2.6257432821645E-02
     7.0219344074074E-02    2.6388636426413E-02
     7.0935040000000E-02    2.6519973073722E-02
     7.1655509259259E-02    2.6651440819714E-02
     7.2380767407407E-02    2.6783037696263E-02
     7.3110830000000E-02    2.6914761710641E-02
     7.3845712592593E-02    2.7046610845190E-02
     7.4585430740741E-02    2.7178583056984E-02
     7.5330000000000E-02    2.7310676277497E-02
     7.6079435925926E-02    2.7442888412256E-02
     7.6833754074074E-02    2.7575217340506E-02
     7.7592970000000E-02    2.7707660914855E-02
     7.8357099259259E-02    2.7840216960932E-02
     7.9126157407407E-02    2.7972883277032E-02
     7.9900160000000E-02    2.8105657633760E-02
     8.0679122592593E-02    2.8238537773675E-02
     8.1463060740741E-02    2.8371521410928E-02
     8.2251990000000E-02    2.8504606230897E-02
     8.3045925925926E-02    2.8637789889819E-02
     8.3844884074074E-02    2.8771070014423E-02
     8.4648880000000E-02    2.8904444201551E-02
     8.5457929259259E-02    2.9037910017787E-02
     8.6272047407407E-02    2.9171464999071E-02
     8.7091250000000E-02    2.9305106650323E-02
     8.7915552592593E-02    2.9438832445047E-02
     8.8744970740741E-02    2.9572639824953E-02
     8.9579520000000E-02    2.9706526199552E-02
     9.0419215925926E-02    2.9840488945770E-02
     9.1264074074074E-02    2.9974525407542E-02
     9.2114110000000E-02    3.0108632895412E-02
     9.2969339259259E-02    3.0242808686126E-02
     9.3829777407407E-02    3.0377050022223E-02
     9.4695440000000E-02    3.0511354111621E-02
     9.5566342592593E-02    3.0645718127203E-02
     9.6442500740741E-02    3.0780139206394E-02
     9.7323930000000E-02    3.0914614450742E-02
     9.8210645925926E-02    3.1049140925488E-02
     9.9102664074074E-02    3.1183715659136E-02
     1.0000000000000E-01    3.1318335643022E-02
     1.0090399259259E-01    3.1453194694575E-02
     1.0181594074074E-01    3.1588476253152E-02
     1.0273580000000E-01    3.1724161868095E-02
     1.0366352592593E-01    3.1860233291295E-02
     1.0459907407407E-01    3.1996672474925E-02
    0.10554240000000    3.2133461569116E-02
    0.10649345925926    3.2270582919592E-02
    0.10745220740741    3.2408019065254E-02
    0.10841860000000    3.2545752735746E-02
    0.10939259259259    3.2683766848981E-02
    0.11037414074074    3.2822044508648E-02
    0.11136320000000    3.2960569001701E-02
    0.11235972592593    3.3099323795833E-02
    0.11336367407407    3.3238292536943E-02
    0.11437500000000    3.3377459046597E-02
    0.11539365925926    3.3516807319490E-02
    0.11641960740741    3.3656321520906E-02
    0.11745280000000    3.3795985984189E-02
    0.11849319259259    3.3935785208225E-02
    0.11954074074074    3.4075703854926E-02
    0.12059540000000    3.4215726746743E-02
    0.12165712592593    3.4355838864189E-02
    0.12272587407407    3.4496025343381E-02
    0.12380160000000    3.4636271473609E-02
    0.12488425925926    3.4776562694928E-02
    0.12597380740741    3.4916884595776E-02
    0.12707020000000    3.5057222910622E-02
    0.12817339259259    3.5197563517639E-02
    0.12928334074074    3.5337892436418E-02
    0.13040000000000    3.5478195825702E-02
    0.13152332592593    3.5618459981167E-02
    0.13265327407407    3.5758671333231E-02
    0.13378980000000    3.5898816444896E-02
    0.13493285925926    3.6038882009640E-02
    0.13608240740741    3.6178854849328E-02
    0.13723840000000    3.6318721912183E-02
    0.13840079259259    3.6458470270778E-02
    0.13956954074074    3.6598087120077E-02
    0.14074460000000    3.6737559775516E-02
    0.14192592592593    3.6876875671123E-02
    0.14311347407407    3.7016022357679E-02
    0.14430720000000    3.7154987500918E-02
    0.14550705925926    3.7293758879775E-02
    0.14671300740741    3.7432324384671E-02
    0.14792500000000    3.7570672015836E-02
    0.14914299259259    3.7708789881685E-02
    0.15036694074074    3.7846666197220E-02
    0.15159680000000    3.7984289282492E-02
    0.15283252592593    3.8121647561088E-02
    0.15407407407407    3.8258729558669E-02
    0.15532140000000    3.8395523901545E-02
    0.15657445925926    3.8532019315295E-02
    0.15783320740741    3.8668204623426E-02
    0.15909760000000    3.8804068746067E-02
    0.16036759259259    3.8939600698715E-02
    0.16164314074074    3.9074789591009E-02
    0.16292420000000    3.9209624625554E-02
    0.16421072592593    3.9344095096774E-02
    0.16550267407407    3.9478190389813E-02
    0.16680000000000    3.9611899979469E-02
    0.16810265925926    3.9745213429169E-02
    0.16941060740741    3.9878120389979E-02
    0.17072380000000    4.0010610599654E-02
    0.17204219259259    4.0142673881725E-02
    0.17336574074074    4.0274300144616E-02
    0.17469440000000    4.0405479380809E-02
    0.17602812592593    4.0536201666031E-02
    0.17736687407407    4.0666457158488E-02
    0.17871060000000    4.0796236098121E-02
    0.18005925925926    4.0925528805912E-02
    0.18141280740741    4.1054325683204E-02
    0.18277120000000    4.1182617211074E-02
    0.18413439259259    4.1310393949721E-02
    0.18550234074074    4.1437646537899E-02
    0.18687500000000    4.1564365692374E-02
    0.18825232592593    4.1690542207415E-02
    0.18963427407407    4.1816166954313E-02
    0.19102080000000    4.1941230880936E-02
    0.19241185925926    4.2065725011304E-02
    0.19380740740741    4.2189640445201E-02
    0.19520740000000    4.2312968357812E-02
    0.19661179259259    4.2435699999387E-02
    0.19802054074074    4.2557826694936E-02
    0.19943360000000    4.2679339843948E-02
    0.20085092592593    4.2800230920135E-02
    0.20227247407407    4.2920491471205E-02
    0.20369820000000    4.3040113118661E-02
    0.20512805925926    4.3159087557621E-02
    0.20656200740741    4.3277406556665E-02
    0.20800000000000    4.3395061957705E-02
    0.20944199259259    4.3512045675879E-02
    0.21088794074074    4.3628349699469E-02
    0.21233780000000    4.3743966089836E-02
    0.21379152592593    4.3858886981385E-02
    0.21524907407407    4.3973104581547E-02
    0.21671040000000    4.4086611170778E-02
    0.21817545925926    4.4199399102588E-02
    0.21964420740741    4.4311460803580E-02
    0.22111660000000    4.4422788773518E-02
    0.22259259259259    4.4533375585406E-02
    0.22407214074074    4.4643213885589E-02
    0.22555520000000    4.4752296393872E-02
    0.22704172592593    4.4860615903659E-02
    0.22853167407407    4.4968165282105E-02
    0.23002500000000    4.5074937470285E-02
    0.23152165925926    4.5180925483385E-02
    0.23302160740741    4.5286122410903E-02
    0.23452480000000    4.5390521416863E-02
    0.23603119259259    4.5494115740058E-02
    0.23754074074074    4.5596898694288E-02
    0.23905340000000    4.5698863668626E-02
    0.24056912592593    4.5800004127698E-02
    0.24208787407407    4.5900313611962E-02
    0.24360960000000    4.5999785738020E-02
    0.24513425925926    4.6098414198926E-02
    0.24666180740741    4.6196192764513E-02
    0.24819220000000    4.6293115281735E-02
    0.24972539259259    4.6389175675010E-02
    0.25126134074074    4.6484367946585E-02
    0.25280000000000    4.6578686176902E-02
    0.25434132592593    4.6672124524982E-02
    0.25588527407407    4.6764677228813E-02
    0.25743180000000    4.6856338605747E-02
    0.25898085925926    4.6947103052913E-02
    0.26053240740741    4.7036965047627E-02
    0.26208640000000    4.7125919147821E-02
    0.26364279259259    4.7213959992472E-02
    0.26520154074074    4.7301082302042E-02
    0.26676260000000    4.7387280878925E-02
    0.26832592592593    4.7472550607896E-02
    0.26989147407407    4.7556886456574E-02
    0.27145920000000    4.7640283475881E-02
    0.27302905925926    4.7722736800518E-02
    0.27460100740741    4.7804241649432E-02
    0.27617500000000    4.7884793326302E-02
    0.27775099259259    4.7964387220017E-02
    0.27932894074074    4.8043018805170E-02
    0.28090880000000    4.8120683642539E-02
    0.28249052592593    4.8197377379592E-02
    0.28407407407407    4.8273095750975E-02
    0.28565940000000    4.8347834579017E-02
    0.28724645925926    4.8421589774228E-02
    0.28883520740741    4.8494357335805E-02
    0.29042560000000    4.8566133352134E-02
    0.29201759259259    4.8636914001298E-02
    0.29361114074074    4.8706695551583E-02
    0.29520620000000    4.8775474361984E-02
    0.29680272592593    4.8843246882713E-02
    0.29840067407407    4.8910009655704E-02
    0.30000000000000    4.8975759315123E-02
    0.30160995111111    4.9040865239452E-02
    0.30323960888889    4.9105665282631E-02
    0.30488868000000    4.9170109142406E-02
    0.30655687111111    4.9234146908329E-02
    0.30824388888889    4.9297729082955E-02
    0.30994944000000    4.9360806602608E-02
    0.31167323111111    4.9423330857745E-02
    0.31341496888889    4.9485253712913E-02
    0.31517436000000    4.9546527526319E-02
    0.31695111111111    4.9607105169021E-02
    0.31874492888889    4.9666940043742E-02
    0.32055552000000    4.9725986103335E-02
    0.32238259111111    4.9784197868882E-02
    0.32422584888889    4.9841530447462E-02
    0.32608500000000    4.9897939549577E-02
    0.32795975111111    4.9953381506251E-02
    0.32984980888889    5.0007813285813E-02
    0.33175488000000    5.0061192510358E-02
    0.33367467111111    5.0113477471913E-02
    0.33560888888889    5.0164627148285E-02
    0.33755724000000    5.0214601218632E-02
    0.33951943111111    5.0263360078721E-02
    0.34149516888889    5.0310864855918E-02
    0.34348416000000    5.0357077423878E-02
    0.34548611111111    5.0401960416968E-02
    0.34750072888889    5.0445477244399E-02
    0.34952772000000    5.0487592104092E-02
    0.35156679111111    5.0528269996266E-02
    0.35361764888889    5.0567476736754E-02
    0.35568000000000    5.0605178970040E-02
    0.35775355111111    5.0641344182040E-02
    0.35983800888889    5.0675940712592E-02
    0.36193308000000    5.0708937767685E-02
    0.36403847111111    5.0740305431413E-02
    0.36615388888889    5.0770014677650E-02
    0.36827904000000    5.0798037381452E-02
    0.37041363111111    5.0824346330171E-02
    0.37255736888889    5.0848915234304E-02
    0.37470996000000    5.0871718738036E-02
    0.37687111111111    5.0892732429514E-02
    0.37904052888889    5.0911932850811E-02
    0.38121792000000    5.0929297507615E-02
    0.38340299111111    5.0944804878596E-02
    0.38559544888889    5.0958434424486E-02
    0.38779500000000    5.0970166596839E-02
    0.39000135111111    5.0979982846484E-02
    0.39221420888889    5.0987865631655E-02
    0.39443328000000    5.0993798425795E-02
    0.39665827111111    5.0997765725036E-02
    0.39888888888889    5.0999753055338E-02
    0.40112484000000    5.0999746979286E-02
    0.40336583111111    5.0997735102547E-02
    0.40561156888889    5.0993706079965E-02
    0.40786176000000    5.0987649621305E-02
    0.41011611111111    5.0979556496623E-02
    0.41237432888889    5.0969418541273E-02
    0.41463612000000    5.0957228660531E-02
    0.41690119111111    5.0942980833842E-02
    0.41916924888889    5.0926670118669E-02
    0.42144000000000    5.0908292653953E-02
    0.42371315111111    5.0887845663173E-02
    0.42598840888889    5.0865327456990E-02
    0.42826548000000    5.0840737435493E-02
    0.43054407111111    5.0814076090010E-02
    0.43282388888889    5.0785345004510E-02
    0.43510464000000    5.0754546856567E-02
    0.43738603111111    5.0721685417894E-02
    0.43966776888889    5.0686765554440E-02
    0.44194956000000    5.0649793226038E-02
    0.44423111111111    5.0610775485611E-02
    0.44651212888889    5.0569720477923E-02
    0.44879232000000    5.0526637437878E-02
    0.45107139111111    5.0481536688355E-02
    0.45334904888889    5.0434429637582E-02
    0.45562500000000    5.0385328776051E-02
    0.45789895111111    5.0334247672953E-02
    0.46017060888889    5.0281200972153E-02
    0.46243968000000    5.0226204387689E-02
    0.46470587111111    5.0169274698794E-02
    0.46696888888889    5.0110429744451E-02
    0.46922844000000    5.0049688417461E-02
    0.47148423111111    4.9987070658045E-02
    0.47373596888889    4.9922597446960E-02
    0.47598336000000    4.9856290798151E-02
    0.47822611111111    4.9788173750911E-02
    0.48046392888889    4.9718270361583E-02
    0.48269652000000    4.9646605694779E-02
    0.48492359111111    4.9573205814131E-02
    0.48714484888889    4.9498097772575E-02
    0.48936000000000    4.9421309602171E-02
    0.49156875111111    4.9342870303451E-02
    0.49377080888889    4.9262809834326E-02
    0.49596588000000    4.9181159098521E-02
    0.49815367111111    4.9097949933574E-02
    0.50033388888889    4.9013215098380E-02
    0.50250624000000    4.8926988260304E-02
    0.50467043111111    4.8839303981859E-02
    0.50682616888889    4.8750197706950E-02
    0.50897316000000    4.8659705746712E-02
    0.51111111111111    4.8567865264918E-02
    0.51323972888889    4.8474714262997E-02
    0.51535872000000    4.8380291564647E-02
    0.51746779111111    4.8284636800055E-02
    0.51956664888889    4.8187790389748E-02
    0.52165500000000    4.8089793528062E-02
    0.52373255111111    4.7990688166255E-02
    0.52579900888889    4.7890516995265E-02
    0.52785408000000    4.7789323428128E-02
    0.52989747111111    4.7687151582061E-02
    0.53192888888889    4.7584046260232E-02
    0.53394804000000    4.7480052933204E-02
    0.53595463111111    4.7375217720102E-02
    0.53794836888889    4.7269587369473E-02
    0.53992896000000    4.7163209239878E-02
    0.54189611111111    4.7056131280226E-02
    0.54384952888889    4.6948402009844E-02
    0.54578892000000    4.6840070498318E-02
    0.54771399111111    4.6731186345099E-02
    0.54962444888889    4.6621799658897E-02
    0.55152000000000    4.6511961036875E-02
    0.55340035111111    4.6401721543651E-02
    0.55526520888889    4.6291132690116E-02
    0.55711428000000    4.6180246412101E-02
    0.55894727111111    4.6069115048881E-02
    0.56076388888889    4.5957791321540E-02
    0.56256384000000    4.5846328311214E-02
    0.56434683111111    4.5734779437215E-02
    0.56611256888889    4.5623198435050E-02
    0.56786076000000    4.5511639334356E-02
    0.56959111111111    4.5400156436750E-02
    0.57130332888889    4.5288804293611E-02
    0.57299712000000    4.5177637683810E-02
    0.57467219111111    4.5066711591389E-02
    0.57632824888889    4.4956081183213E-02
    0.57796500000000    4.4845801786587E-02
    0.57958215111111    4.4735928866868E-02
    0.58117940888889    4.4626518005066E-02
    0.58275648000000    4.4517624875450E-02
    0.58431307111111    4.4409305223169E-02
    0.58584888888889    4.4301614841889E-02
    0.58736364000000    4.4194609551461E-02
    0.58885703111111    4.4088345175623E-02
    0.59032876888889    4.3982877519740E-02
    0.59177856000000    4.3878262348596E-02
    0.59320611111111    4.3774555364231E-02
    0.59461112888889    4.3671812183838E-02
    0.59599332000000    4.3570088317717E-02
    0.59735239111111    4.3469439147293E-02
    0.59868804888889    4.3369919903193E-02
    0.60000000000000    4.3271585643394E-02
    0.60130049687500    4.3173542728352E-02
    0.60260197500000    4.3074861978286E-02
    0.60390441562500    4.2975545036825E-02
    0.60520780000000    4.2875593599060E-02
    0.60651210937500    4.2775009411558E-02
    0.60781732500000    4.2673794272381E-02
    0.60912342812500    4.2571950031096E-02
    0.61043040000000    4.2469478588780E-02
    0.61173822187500    4.2366381898017E-02
    0.61304687500000    4.2262661962897E-02
    0.61435634062500    4.2158320839006E-02
    0.61566660000000    4.2053360633408E-02
    0.61697763437500    4.1947783504623E-02
    0.61828942500000    4.1841591662609E-02
    0.61960195312500    4.1734787368722E-02
    0.62091520000000    4.1627372935684E-02
    0.62222914687500    4.1519350727543E-02
    0.62354377500000    4.1410723159622E-02
    0.62485906562500    4.1301492698468E-02
    0.62617500000000    4.1191661861797E-02
    0.62749155937500    4.1081233218426E-02
    0.62880872500000    4.0970209388207E-02
    0.63012647812500    4.0858593041952E-02
    0.63144480000000    4.0746386901354E-02
    0.63276367187500    4.0633593738899E-02
    0.63408307500000    4.0520216377777E-02
    0.63540299062500    4.0406257691787E-02
    0.63672340000000    4.0291720605229E-02
    0.63804428437500    4.0176608092802E-02
    0.63936562500000    4.0060923179487E-02
    0.64068740312500    3.9944668940427E-02
    0.64200960000000    3.9827848500805E-02
    0.64333219687500    3.9710465035708E-02
    0.64465517500000    3.9592521769996E-02
    0.64597851562500    3.9474021978154E-02
    0.64730220000000    3.9354968984146E-02
    0.64862620937500    3.9235366161262E-02
    0.64995052500000    3.9115216931956E-02
    0.65127512812500    3.8994524767677E-02
    0.65260000000000    3.8873293188705E-02
    0.65392512187500    3.8751525763963E-02
    0.65525047500000    3.8629226110843E-02
    0.65657604062500    3.8506397895006E-02
    0.65790180000000    3.8383044830196E-02
    0.65922773437500    3.8259170678030E-02
    0.66055382500000    3.8134779247796E-02
    0.66188005312500    3.8009874396236E-02
    0.66320640000000    3.7884460027327E-02
    0.66453284687500    3.7758540092055E-02
    0.66585937500000    3.7632118588182E-02
    0.66718596562500    3.7505199560011E-02
    0.66851260000000    3.7377787098138E-02
    0.66983925937500    3.7249885339206E-02
    0.67116592500000    3.7121498465645E-02
    0.67249257812500    3.6992630705413E-02
    0.67381920000000    3.6863286331725E-02
    0.67514577187500    3.6733469662781E-02
    0.67647227500000    3.6603185061484E-02
    0.67779869062500    3.6472436935154E-02
    0.67912500000000    3.6341229735235E-02
    0.68045118437500    3.6209567956998E-02
    0.68177722500000    3.6077456139233E-02
    0.68310310312500    3.5944898863943E-02
    0.68442880000000    3.5811900756023E-02
    0.68575429687500    3.5678466482939E-02
    0.68707957500000    3.5544600754399E-02
    0.68840461562500    3.5410308322017E-02
    0.68972940000000    3.5275593978974E-02
    0.69105390937500    3.5140462559671E-02
    0.69237812500000    3.5004918939372E-02
    0.69370202812500    3.4868968033852E-02
    0.69502560000000    3.4732614799025E-02
    0.69634882187500    3.4595864230579E-02
    0.69767167500000    3.4458721363595E-02
    0.69899414062500    3.4321191272168E-02
    0.70031620000000    3.4183279069014E-02
    0.70163783437500    3.4044989905079E-02
    0.70295902500000    3.3906328969139E-02
    0.70427975312500    3.3767301487391E-02
    0.70560000000000    3.3627912723043E-02
    0.70691974687500    3.3488167975895E-02
    0.70823897500000    3.3348072581918E-02
    0.70955766562500    3.3207631912821E-02
    0.71087580000000    3.3066851375619E-02
    0.71219335937500    3.2925736412192E-02
    0.71351032500000    3.2784292498838E-02
    0.71482667812500    3.2642525145818E-02
    0.71614240000000    3.2500439896908E-02
    0.71745747187500    3.2358042328923E-02
    0.71877187500000    3.2215338051260E-02
    0.72008559062500    3.2072332705418E-02
    0.72139860000000    3.1929031964517E-02
    0.72271088437500    3.1785441532820E-02
    0.72402242500000    3.1641567145236E-02
    0.72533320312500    3.1497414566828E-02
    0.72664320000000    3.1352989592311E-02
    0.72795239687500    3.1208298045548E-02
    0.72926077500000    3.1063345779034E-02
    0.73056831562500    3.0918138673386E-02
    0.73187500000000    3.0772682636816E-02
    0.73318080937500    3.0626983604610E-02
    0.73448572500000    3.0481047538590E-02
    0.73578972812500    3.0334880426583E-02
    0.73709280000000    3.0188488281879E-02
    0.73839492187500    3.0041877142682E-02
    0.73969607500000    2.9895053071562E-02
    0.74099624062500    2.9748022154898E-02
    0.74229540000000    2.9600790502318E-02
    0.74359353437500    2.9453364246136E-02
    0.74489062500000    2.9305749540779E-02
    0.74618665312500    2.9157952562216E-02
    0.74748160000000    2.9009979507379E-02
    0.74877544687500    2.8861836593580E-02
    0.75006817500000    2.8713530057927E-02
    0.75135976562500    2.8565066156726E-02
    0.75265020000000    2.8416451164894E-02
    0.75393945937500    2.8267691375354E-02
    0.75522752500000    2.8118793098434E-02
    0.75651437812500    2.7969762661260E-02
    0.75780000000000    2.7820606407143E-02
    0.75908437187500    2.7671330694966E-02
    0.76036747500000    2.7521941898566E-02
    0.76164929062500    2.7372446406108E-02
    0.76292980000000    2.7222850619463E-02
    0.76420898437500    2.7073160953578E-02
    0.76548682500000    2.6923383835842E-02
    0.76676330312500    2.6773525705451E-02
    0.76803840000000    2.6623593012769E-02
    0.76931209687500    2.6473592218685E-02
    0.77058437500000    2.6323529793968E-02
    0.77185521562500    2.6173412218617E-02
    0.77312460000000    2.6023245981214E-02
    0.77439250937500    2.5873037578265E-02
    0.77565892500000    2.5722793513546E-02
    0.77692382812500    2.5572520297443E-02
    0.77818720000000    2.5422224446291E-02
    0.77944902187500    2.5271912481705E-02
    0.78070927500000    2.5121590929923E-02
    0.78196794062500    2.4971266321126E-02
    0.78322500000000    2.4820945188774E-02
    0.78448043437500    2.4670634068931E-02
    0.78573422500000    2.4520339499589E-02
    0.78698635312500    2.4370068019995E-02
    0.78823680000000    2.4219826169964E-02
    0.78948554687500    2.4069620489210E-02
    0.79073257500000    2.3919457516654E-02
    0.79197786562500    2.3769343789746E-02
    0.79322140000000    2.3619285843780E-02
    0.79446315937500    2.3469290211209E-02
    0.79570312500000    2.3319363420953E-02
    0.79694127812500    2.3169511997719E-02
    0.79817760000000    2.3019742461305E-02
    0.79941207187500    2.2870061325914E-02
    0.80064467500000    2.2720475099464E-02
    0.80187539062500    2.2570990282895E-02
    0.80310420000000    2.2421613369482E-02
    0.80433108437500    2.2272350844136E-02
    0.80555602500000    2.2123209182719E-02
    0.80677900312500    2.1974194851351E-02
    0.80800000000000    2.1825314305713E-02
    0.80921899687500    2.1676573990363E-02
    0.81043597500000    2.1527980338036E-02
    0.81165091562500    2.1379539768962E-02
    0.81286380000000    2.1231258690168E-02
    0.81407460937500    2.1083143494789E-02
    0.81528332500000    2.0935200561383E-02
    0.81648992812500    2.0787436253239E-02
    0.81769440000000    2.0639856917688E-02
    0.81889672187500    2.0492468885423E-02
    0.82009687500000    2.0345278469804E-02
    0.82129484062500    2.0198291966186E-02
    0.82249060000000    2.0051515651226E-02
    0.82368413437500    1.9904955782208E-02
    0.82487542500000    1.9758618596363E-02
    0.82606445312500    1.9612510310193E-02
    0.82725120000000    1.9466637118791E-02
    0.82843564687500    1.9321005195175E-02
    0.82961777500000    1.9175620689612E-02
    0.83079756562500    1.9030489728951E-02
    0.83197500000000    1.8885618415958E-02
    0.83315005937500    1.8741012828652E-02
    0.83432272500000    1.8596679019646E-02
    0.83549297812500    1.8452623015484E-02
    0.83666080000000    1.8308850815996E-02
    0.83782617187500    1.8165368393637E-02
    0.83898907500000    1.8022181692845E-02
    0.84014949062500    1.7879296629393E-02
    0.84130740000000    1.7736719089751E-02
    0.84246278437500    1.7594454930446E-02
    0.84361562500000    1.7452509977428E-02
    0.84476590312500    1.7310890025446E-02
    0.84591360000000    1.7169600837414E-02
    0.84705869687500    1.7028648143796E-02
    0.84820117500000    1.6888037641987E-02
    0.84934101562500    1.6747774995702E-02
    0.85047820000000    1.6607865834365E-02
    0.85161270937500    1.6468315752511E-02
    0.85274452500000    1.6329130309182E-02
    0.85387362812500    1.6190315027341E-02
    0.85500000000000    1.6051875393277E-02
    0.85612362187500    1.5913816856029E-02
    0.85724447500000    1.5776144826805E-02
    0.85836254062500    1.5638864678412E-02
    0.85947780000000    1.5501981744688E-02
    0.86059023437500    1.5365501319948E-02
    0.86169982500000    1.5229428658423E-02
    0.86280655312500    1.5093768973718E-02
    0.86391040000000    1.4958527438266E-02
    0.86501134687500    1.4823709182798E-02
    0.86610937500000    1.4689319295810E-02
    0.86720446562500    1.4555362823043E-02
    0.86829660000000    1.4421844766969E-02
    0.86938575937500    1.4288770086281E-02
    0.87047192500000    1.4156143695393E-02
    0.87155507812500    1.4023970463946E-02
    0.87263520000000    1.3892255216321E-02
    0.87371227187500    1.3761002731162E-02
    0.87478627500000    1.3630217740902E-02
    0.87585719062500    1.3499904931300E-02
    0.87692500000000    1.3370068940987E-02
    0.87798968437500    1.3240714361014E-02
    0.87905122500000    1.3111845734416E-02
    0.88010960312500    1.2983467555781E-02
    0.88116480000000    1.2855584270821E-02
    0.88221679687500    1.2728200275966E-02
    0.88326557500000    1.2601319917950E-02
    0.88431111562500    1.2474947493417E-02
    0.88535340000000    1.2349087248533E-02
    0.88639240937500    1.2223743378607E-02
    0.88742812500000    1.2098920027716E-02
    0.88846052812500    1.1974621288352E-02
    0.88948960000000    1.1850851201061E-02
    0.89051532187500    1.1727613754107E-02
    0.89153767500000    1.1604912883136E-02
    0.89255664062500    1.1482752470856E-02
    0.89357220000000    1.1361136346720E-02
    0.89458433437500    1.1240068286626E-02
    0.89559302500000    1.1119552012619E-02
    0.89659825312500    1.0999591192613E-02
    0.89760000000000    1.0880189440118E-02
    0.89859824687500    1.0761350313970E-02
    0.89959297500000    1.0643077318090E-02
    0.90058416562500    1.0525373901233E-02
    0.90157180000000    1.0408243456762E-02
    0.90255585937500    1.0291689322429E-02
    0.90353632500000    1.0175714780160E-02
    0.90451317812500    1.0060323055865E-02
    0.90548640000000    9.9455173192451E-03
    0.90645597187500    9.8313006836178E-03
    0.90742187500000    9.7176762057541E-03
    0.90838409062500    9.6046468857242E-03
    0.90934260000000    9.4922156667564E-03
    0.91029738437500    9.3803854351062E-03
    0.91124842500000    9.2691590199391E-03
    0.91219570312500    9.1585391932227E-03
    0.91313920000000    9.0485286696329E-03
    0.91407889687500    8.9391301064705E-03
    0.91501477500000    8.8303461035903E-03
    0.91594681562500    8.7221792033423E-03
    0.91687500000000    8.6146318905252E-03
    0.91779930937500    8.5077065923521E-03
    0.91871972500000    8.4014056784278E-03
    0.91963622812500    8.2957314607399E-03
    0.92054880000000    8.1906861936606E-03
    0.92145742187500    8.0862720739630E-03
    0.92236207500000    7.9824912408480E-03
    0.92326274062500    7.8793457759855E-03
    0.92415940000000    7.7768377035671E-03
    0.92505203437500    7.6749689903724E-03
    0.92594062500000    7.5737415458478E-03
    0.92682515312500    7.4731572221981E-03
    0.92770560000000    7.3732178144911E-03
    0.92858194687500    7.2739250607754E-03
    0.92945417500000    7.1752806422110E-03
    0.93032226562500    7.0772861832131E-03
    0.93118620000000    6.9799432516089E-03
    0.93204595937500    6.8832533588077E-03
    0.93290152500000    6.7872179599841E-03
    0.93375287812500    6.6918384542746E-03
    0.93460000000000    6.5971161849874E-03
    0.93544287187500    6.5030524398251E-03
    0.93628147500000    6.4096484511216E-03
    0.93711579062500    6.3169053960917E-03
    0.93794580000000    6.2248243970939E-03
    0.93877148437500    6.1334065219076E-03
    0.93959282500000    6.0426527840221E-03
    0.94040980312500    5.9525641429411E-03
    0.94122240000000    5.8631415044985E-03
    0.94203059687500    5.7743857211892E-03
    0.94283437500000    5.6862975925128E-03
    0.94363371562500    5.5988778653305E-03
    0.94442860000000    5.5121272342358E-03
    0.94521900937500    5.4260463419389E-03
    0.94600492500000    5.3406357796637E-03
    0.94678632812500    5.2558960875589E-03
    0.94756320000000    5.1718277551227E-03
    0.94833552187500    5.0884312216399E-03
    0.94910327500000    5.0057068766338E-03
    0.94986644062500    4.9236550603302E-03
    0.95062500000000    4.8422760641353E-03
    0.95137893437500    4.7615701311272E-03
    0.95212822500000    4.6815374565599E-03
    0.95287285312500    4.6021781883813E-03
    0.95361280000000    4.5234924277640E-03
    0.95434804687500    4.4454802296491E-03
    0.95507857500000    4.3681416033039E-03
    0.95580436562500    4.2914765128918E-03
    0.95652540000000    4.2154848780556E-03
    0.95724165937500    4.1401665745137E-03
    0.95795312500000    4.0655214346695E-03
    0.95865977812500    3.9915492482329E-03
    0.95936160000000    3.9182497628557E-03
    0.96005857187500    3.8456226847786E-03
    0.96075067500000    3.7736676794914E-03
    0.96143789062500    3.7023843724059E-03
    0.96212020000000    3.6317723495411E-03
    0.96279758437500    3.5618311582203E-03
    0.96347002500000    3.4925603077817E-03
    0.96413750312500    3.4239592702999E-03
    0.96480000000000    3.3560274813208E-03
    0.96545749687500    3.2887643406075E-03
    0.96610997500000    3.2221692128983E-03
    0.96675741562500    3.1562414286777E-03
    0.96739980000000    3.0909802849574E-03
    0.96803710937500    3.0263850460699E-03
    0.96866932500000    2.9624549444739E-03
    0.96929642812500    2.8991891815701E-03
    0.96991840000000    2.8365869285292E-03
    0.97053522187500    2.7746473271302E-03
    0.97114687500000    2.7133694906107E-03
    0.97175334062500    2.6527525045273E-03
    0.97235460000000    2.5927954276267E-03
    0.97295063437500    2.5334972927280E-03
    0.97354142500000    2.4748571076152E-03
    0.97412695312500    2.4168738559397E-03
    0.97470720000000    2.3595464981334E-03
    0.97528214687500    2.3028739723313E-03
    0.97585177500000    2.2468551953047E-03
    0.97641606562500    2.1914890634032E-03
    0.97697500000000    2.1367744535070E-03
    0.97752855937500    2.0827102239880E-03
    0.97807672500000    2.0292952156802E-03
    0.97861947812500    1.9765282528594E-03
    0.97915680000000    1.9244081442314E-03
    0.97968867187500    1.8729336839287E-03
    0.98021507500000    1.8221036525160E-03
    0.98073599062500    1.7719168180039E-03
    0.98125140000000    1.7223719368704E-03
    0.98176128437500    1.6734677550903E-03
    0.98226562500000    1.6252030091727E-03
    0.98276440312500    1.5775764272052E-03
    0.98325760000000    1.5305867299060E-03
    0.98374519687500    1.4842326316824E-03
    0.98422717500000    1.4385128416970E-03
    0.98470351562500    1.3934260649392E-03
    0.98517420000000    1.3489710033045E-03
    0.98563920937500    1.3051463566784E-03
    0.98609852500000    1.2619508240279E-03
    0.98655212812500    1.2193831044968E-03
    0.98700000000000    1.1774418985078E-03
    0.98744212187500    1.1361259088696E-03
    0.98787847500000    1.0954338418879E-03
    0.98830904062500    1.0553644084825E-03
    0.98873380000000    1.0159163253078E-03
    0.98915273437500    9.7708831587767E-04
    0.98956582500000    9.3887911169484E-04
    0.98997305312500    9.0128745338271E-04
    0.99037440000000    8.6431209182199E-04
    0.99076984687500    8.2795178928907E-04
    0.99115937500000    7.9220532059823E-04
    0.99154296562500    7.5707147424583E-04
    0.99192060000000    7.2254905355699E-04
    0.99229225937500    6.8863687783413E-04
    0.99265792500000    6.5533378350736E-04
    0.99301757812500    6.2263862528605E-04
    0.99337120000000    5.9055027731177E-04
    0.99371877187500    5.5906763431174E-04
    0.99406027500000    5.2818961275300E-04
    0.99439569062500    4.9791515199682E-04
    0.99472500000000    4.6824321545277E-04
    0.99504818437500    4.3917279173261E-04
    0.99536522500000    4.1070289580335E-04
    0.99567610312500    3.8283257013913E-04
    0.99598080000000    3.5556088587220E-04
    0.99627929687500    3.2888694394161E-04
    0.99657157500000    3.0280987624036E-04
    0.99685761562500    2.7732884675989E-04
    0.99713740000000    2.5244305273231E-04
    0.99741090937500    2.2815172576919E-04
    0.99767812500000    2.0445413299715E-04
    0.99793902812500    1.8134957819012E-04
    0.99819360000000    1.5883740289699E-04
    0.99844182187500    1.3691698756549E-04
    0.99868367500000    1.1558775266095E-04
    0.99891914062500    9.4849159780142E-05
    0.99914820000000    7.4700712760029E-05
    0.99937083437500    5.5141958780064E-05
    0.99958702500000    3.6172489459099E-05
    0.99979675312500    1.7791941945483E-05
    1.00000000000000    0.0
